# Supplementary material for: Identification of Key Genes Involved in Seed Germination of Astragalus mongholicus
Source: Int J Mol Sci. 2024 Nov 17;25(22):12342. doi: 10.3390/ijms252212342 (PMC11595215; doi:10.3390/ijms252212342)
Supplement: Supplementary file 1 [file ijms-25-12342-s001.zip]

Archive with 2 entries (2 files):
- ijms-3169640- Figure Supplementary (Figure S1 -S5).pdf
- ijms-3169640-Table supplementary (Table S1-S8).xlsx
