# Supplementary material for: Identification of Key Genes Involved in Seed Germination of Astragalus mongholicus
Source: Int J Mol Sci. 2024 Nov 17;25(22):12342. doi: 10.3390/ijms252212342 (PMC11595215; doi:10.3390/ijms252212342)
Supplement: Supplementary file 1 [file ijms-25-12342-s001.zip › ijms-3169640-Table supplementary (Table S1-S8).xlsx]

## Sheet: Table S1 
Table S1 Statistics of different germination stages sequencing data of Astragalus mongholicus seeds
Sample	Raw Reads	Clean Reads	Clean Base(G)	Error Rate(%)	Q20(%)	Q30(%)	GC Content(%)
0h-1	47045828	44190838	6.63	0.01	98.22	94.58	44.27
0h-2	43874200	41227966	6.18	0.01	98.21	94.61	45.6
0h-3	42861190	40610216	6.09	0.01	98.34	94.92	44.27
12h-1	50147774	46632534	6.99	0.01	98.79	96.3	44.02
12h-2	52627136	48123660	7.22	0.01	98.82	96.46	44.35
12h-3	47035562	43175428	6.48	0.01	98.88	96.61	43.09
24h-1	46751908	42367448	6.36	0.01	98.9	96.7	42.74
24h-2	47428314	43257350	6.49	0.01	98.8	96.38	44.04
24h-3	45124194	41072834	6.16	0.01	98.74	96.16	43.88
48h-1	49574758	46013290	6.9	0.01	98.84	96.47	43.38
48h-2	47505090	43853016	6.58	0.01	98.78	96.35	44.58
48h-3	48151906	45253014	6.79	0.01	98.88	96.61	44.07

## Sheet: Table S2
Table S2. Statistics of transcriptome assembly showing length distribution of transcript and unigene
Type	Number	Mean Length	N50	N90	Total Bases
Transcript	175831	1305	2105	589	229485679
Unigene	103152	1657	2341	792	170903221

## Sheet: Table S3
Table S3 103,152 unigenes annotation information
ID	Length	KEGG	KEGG pathway	NR	Swissprot	TrEMBL	KOG	GO	Pfam	TF-Family	TF-Category	TF-Classification
Cluster-0.0	465	--	--	--	--	--	--	--	--	--	--	--
Cluster-1.0	295	--	--	--	--	--	--	--	--	--	--	--
Cluster-10.0	905	--	--	acyl-CoA--sterol O-acyltransferase 1-like [Trifolium pratense]	ASAT1_ARATH RecName: Full=Acyl-CoA--sterol O-acyltransferase 1; EC=2.3.1.-; AltName: Full=Sterol O-acyltransferase 1;	I1KZZ3_SOYBN RecName: Full=MBOAT_2 domain-containing protein {ECO:0000259|Pfam:PF13813};	--	GO:0016021,integral component of membrane; GO:0008374,O-acyltransferase activity; GO:0016127,sterol catabolic process; GO:0034434,sterol esterification; GO:0003674,molecular_function; GO:0003824,catalytic activity; GO:0016740,transferase activity; GO:0016746,acyltransferase activity; GO:0016747,acyltransferase activity, transferring groups other than amino-acyl groups; GO:0006629,lipid metabolic …	Membrane bound O-acyl transferase family	--	--	--
Cluster-100.0	724	K03245 translation initiation factor 3 subunit J | (RefSeq) uncharacterized protein LOC110681914 (A)	--	retrovirus-related Pol polyprotein from transposon TNT 1-94 [Trifolium medium]	--	A0A392LXV4_9FABA SubName: Full=Retrovirus-related Pol polyprotein from transposon TNT 1-94 {ECO:0000313|EMBL:MCH79783.1}; Flags: Fragment;	FOG: Transposon-encoded proteins with TYA, reverse transcriptase, integrase domains in various combinations	GO:0003676,nucleic acid binding; GO:0015074,DNA integration; GO:0003674,molecular_function; GO:0005488,binding; GO:0097159,organic cyclic compound binding; GO:1901363,heterocyclic compound binding; GO:0006139,nucleobase-containing compound metabolic process; GO:0006259,DNA metabolic process; GO:0006725,cellular aromatic compound metabolic process; GO:0006807,nitrogen compound metabolic process; G…	--	--	--	--
Cluster-1000.0	557	K13459 disease resistance protein RPS2 | (RefSeq) probable disease resistance protein At1g61300 (A)	ko04626: Plant-pathogen interaction	PREDICTED: TMV resistance protein N-like [Lupinus angustifolius]	RPV1_VITRO RecName: Full=Disease resistance protein RPV1 {ECO:0000305}; AltName: Full=NAD(+) hydrolase RPV1; EC=3.2.2.6 {ECO:0000305|PubMed:31439792}; AltName: Full=Resistance to Plasmopara viticola protein {ECO:0000303|PubMed:24033846}; Short=MrRVP1 {ECO:0000303|PubMed:24033846};	A0A4P1RJZ4_LUPAN RecName: Full=TIR domain-containing protein {ECO:0000259|PROSITE:PS50104};	--	GO:0005737,cytoplasm; GO:0005634,nucleus; GO:0043531,ADP binding; GO:0050135,NAD(P)+ nucleosidase activity; GO:0061809,NAD+ nucleotidase, cyclic ADP-ribose generating; GO:0042803,protein homodimerization activity; GO:0050832,defense response to fungus; GO:0043068,positive regulation of programmed cell death; GO:0007165,signal transduction; GO:0000166,nucleotide binding; GO:0003674,molecular_funct…	TIR domain	--	--	--
Cluster-10000.0	1462	--	--	--	--	--	--	--	--	--	--	--
Cluster-10001.0	721	--	--	--	--	--	--	--	--	--	--	--
Cluster-10002.0	320	--	--	--	--	--	--	--	--	--	--	--
Cluster-10003.0	326	--	--	--	--	--	--	--	--	--	--	--
Cluster-10004.0	409	K08711 ATP-binding cassette, subfamily G (WHITE), member 2, PDR | (RefSeq) pleiotropic drug resistance protein 1-like (A)	ko02010: ABC transporters	hypothetical protein [Trifolium medium]	--	A0A392QF99_9FABA SubName: Full=Uncharacterized protein {ECO:0000313|EMBL:MCI22532.1}; Flags: Fragment;	FOG: Transposon-encoded proteins with TYA, reverse transcriptase, integrase domains in various combinations	--	Integrase zinc binding domain	--	--	--
Cluster-10005.0	429	--	--	--	--	--	--	--	--	--	--	--
Cluster-10006.0	776	--	--	Non-specific lipid-transfer protein [Spatholobus suberectus]	LTG15_ARATH RecName: Full=Non-specific lipid transfer protein GPI-anchored 15 {ECO:0000303|PubMed:23893219}; Short=AtLTPG-15 {ECO:0000303|PubMed:23893219}; Short=Protein LTP-GPI-ANCHORED 15 {ECO:0000303|PubMed:23893219}; AltName: Full=Xylogen-like protein 10 {ECO:0000303|PubMed:21558309}; Short=AtXYLP11 {ECO:0000303|PubMed:21558309}; Short=AtXYP7 {ECO:0000303|PubMed:21558309}; Flags: Precursor;	A0A2K3PBT0_TRIPR SubName: Full=Non-specific lipid-transfer protein {ECO:0000313|EMBL:PNY12747.1};	--	GO:0031225,anchored component of membrane; GO:0005886,plasma membrane; GO:0008289,lipid binding; GO:0005319,lipid transporter activity; GO:0015908,fatty acid transport; GO:0010214,seed coat development; GO:0009845,seed germination; GO:0003674,molecular_function; GO:0005488,binding; GO:0005215,transporter activity; GO:0006810,transport; GO:0006869,lipid transport; GO:0008150,biological_process; GO…	Probable lipid transfer	--	--	--
Cluster-10007.0	771	--	--	--	--	--	--	--	--	C3H	TF	C3H
Cluster-10008.0	407	--	--	--	--	--	--	--	--	--	--	--
Cluster-10008.1	477	--	--	hypothetical protein TSUD_179200 [Trifolium subterraneum]	--	A0A2Z6M2W6_TRISU SubName: Full=Uncharacterized protein {ECO:0000313|EMBL:GAU13177.1};	--	GO:0005777,peroxisome; GO:1903231,mRNA base-pairing post-transcriptional repressor activity; GO:0004540,ribonuclease activity; GO:0003674,molecular_function; GO:0003676,nucleic acid binding; GO:0003723,RNA binding; GO:0003729,mRNA binding; GO:0005488,binding; GO:0030371,translation repressor activity; GO:0045182,translation regulator activity; GO:0097159,organic cyclic compound binding; GO:190136…	--	--	--	--
Cluster-10008.2	442	--	--	limkain-b1 [Trifolium medium]	--	A0A392M4B0_9FABA SubName: Full=Limkain-b1 {ECO:0000313|EMBL:MCH82232.1}; Flags: Fragment;	--	GO:0005777,peroxisome; GO:1903231,mRNA base-pairing post-transcriptional repressor activity; GO:0004540,ribonuclease activity; GO:0003674,molecular_function; GO:0003676,nucleic acid binding; GO:0003723,RNA binding; GO:0003729,mRNA binding; GO:0005488,binding; GO:0030371,translation repressor activity; GO:0045182,translation regulator activity; GO:0097159,organic cyclic compound binding; GO:190136…	--	--	--	--
Cluster-10008.3	405	--	--	hypothetical protein TSUD_179200 [Trifolium subterraneum]	--	A0A2Z6M2W6_TRISU SubName: Full=Uncharacterized protein {ECO:0000313|EMBL:GAU13177.1};	--	GO:0005777,peroxisome; GO:1903231,mRNA base-pairing post-transcriptional repressor activity; GO:0004540,ribonuclease activity; GO:0003674,molecular_function; GO:0003676,nucleic acid binding; GO:0003723,RNA binding; GO:0003729,mRNA binding; GO:0005488,binding; GO:0030371,translation repressor activity; GO:0045182,translation regulator activity; GO:0097159,organic cyclic compound binding; GO:190136…	--	--	--	--
Cluster-10009.0	513	--	--	--	--	--	--	--	--	--	--	--
Cluster-1001.0	421	--	--	--	--	--	--	--	--	--	--	--
Cluster-10010.0	638	--	--	--	--	--	--	--	--	--	--	--
Cluster-10011.0	359	--	--	--	--	--	--	--	--	--	--	--
Cluster-10012.0	794	K02872 large subunit ribosomal protein L13Ae | (RefSeq) 60S ribosomal protein L13a-4-like (A)	ko03010: Ribosome	fasciclin-like arabinogalactan protein 11 [Medicago truncatula]	FLA11_ARATH RecName: Full=Fasciclin-like arabinogalactan protein 11; Flags: Precursor;	G7L2R9_MEDTR SubName: Full=Fasciclin-like arabinogalactan protein {ECO:0000313|EMBL:AES81833.2};	--	GO:0031225,anchored component of membrane; GO:0005886,plasma membrane; GO:0009834,plant-type secondary cell wall biogenesis; GO:0008150,biological_process; GO:0009832,plant-type cell wall biogenesis; GO:0009987,cellular process; GO:0042546,cell wall biogenesis; GO:0044085,cellular component biogenesis; GO:0071554,cell wall organization or biogenesis; GO:0071669,plant-type cell wall organization o…	Fasciclin domain	--	--	--
Cluster-10013.0	504	--	--	--	--	--	--	--	--	--	--	--
Cluster-10014.0	575	K10771 AP endonuclease 1 [EC:3.1.11.2] | (RefSeq) uncharacterized protein LOC104803289 (A)	ko03410: Base excision repair	hypothetical protein H5410_054176 [Solanum commersonii]	GLYT7_ARATH RecName: Full=Glycosyltransferase-like At3g57200 {ECO:0000305}; Flags: Precursor;	A0A5K1ANA3_9MAGN SubName: Full=Uncharacterized protein {ECO:0000313|EMBL:VVW03681.1}; Flags: Fragment;	--	GO:0005737,cytoplasm; GO:0005576,extracellular region; GO:0009505,plant-type cell wall; GO:0005886,plasma membrane; GO:0016757,glycosyltransferase activity; GO:0007049,cell cycle; GO:0030154,cell differentiation; GO:0051301,cell division; GO:0071555,cell wall organization; GO:0030244,cellulose biosynthetic process; GO:0040008,regulation of growth; GO:0009737,response to abscisic acid; GO:0003674,…	--	--	--	--
Cluster-10015.0	824	--	--	--	--	--	Glutamate/aspartate and neutral amino acid transporters	--	Sodium:dicarboxylate symporter family	--	--	--
Cluster-10016.0	335	K25898 CO(2)-response secreted protease | (RefSeq) CO(2)-response secreted protease-like (A)	--	Subtilisin protease SBT5.4 [Spatholobus suberectus]	SBT54_ARATH RecName: Full=Subtilisin-like protease SBT5.4 {ECO:0000303|PubMed:16193095}; EC=3.4.21.- {ECO:0000305}; AltName: Full=Subtilase subfamily 5 member 4 {ECO:0000303|PubMed:16193095}; Short=AtSBT5.4 {ECO:0000303|PubMed:16193095}; Flags: Precursor;	K7MJ92_SOYBN SubName: Full=Uncharacterized protein {ECO:0000313|EMBL:KRH01924.1, ECO:0000313|EnsemblPlants:KRH01924};	--	GO:0005783,endoplasmic reticulum; GO:0005886,plasma membrane; GO:0004252,serine-type endopeptidase activity; GO:0010074,maintenance of meristem identity; GO:0006508,proteolysis; GO:0040008,regulation of growth; GO:0003674,molecular_function; GO:0003824,catalytic activity; GO:0004175,endopeptidase activity; GO:0008233,peptidase activity; GO:0008236,serine-type peptidase activity; GO:0016787,hydrol…	--	--	--	--
Cluster-10017.0	2681	K15813 beta-amyrin synthase [EC:5.4.99.39] | (RefSeq) isomultiflorenol synthase (A)	ko00909: Sesquiterpenoid and triterpenoid biosynthesis; ko00999: Biosynthesis of various plant secondary metabolites; ko01100: Metabolic pathways; ko01110: Biosynthesis of secondary metabolites	isomultiflorenol synthase [Cucumis sativus]	IMFS_LUFAE RecName: Full=Isomultiflorenol synthase; Short=LcIMS1; EC=5.4.99.36;	A0A1S4DZT5_CUCME RecName: Full=Terpene cyclase/mutase family member {ECO:0000256|RuleBase:RU362003}; EC=5.4.99.- {ECO:0000256|RuleBase:RU362003};	Oxidosqualene-lanosterol cyclase and related proteins	GO:0005811,lipid droplet; GO:0031559,oxidosqualene cyclase activity; GO:0016104,triterpenoid biosynthetic process; GO:0003674,molecular_function; GO:0003824,catalytic activity; GO:0016853,isomerase activity; GO:0016866,intramolecular transferase activity; GO:0006629,lipid metabolic process; GO:0006720,isoprenoid metabolic process; GO:0006721,terpenoid metabolic process; GO:0006722,triterpenoid me…	Squalene-hopene cyclase C-terminal domain	--	--	--
Cluster-10018.0	928	--	--	--	--	--	--	--	--	--	--	--
Cluster-10019.0	281	--	--	--	--	--	--	--	--	--	--	--
Cluster-1002.0	415	--	--	--	--	--	--	--	--	--	--	--
Cluster-10020.0	820	K13947 auxin efflux carrier family protein | (RefSeq) auxin efflux carrier component 3 (A)	--	auxin efflux carrier component 3 [Medicago truncatula]	PIN3_ARATH RecName: Full=Auxin efflux carrier component 3 {ECO:0000303|PubMed:11845211}; Short=AtPIN3 {ECO:0000303|PubMed:11845211};	Q8GV75_MEDTR RecName: Full=Auxin efflux carrier component {ECO:0000256|RuleBase:RU362108};	--	GO:0009986,cell surface; GO:0005783,endoplasmic reticulum; GO:0016021,integral component of membrane; GO:0016328,lateral plasma membrane; GO:0005739,mitochondrion; GO:0005886,plasma membrane; GO:0012506,vesicle membrane; GO:0010329,auxin efflux transmembrane transporter activity; GO:0010315,auxin export across the plasma membrane; GO:0010252,auxin homeostasis; GO:0009926,auxin polar transport; GO…	Membrane transport protein	--	--	--
Cluster-10021.0	584	--	--	--	--	--	--	--	--	--	--	--
Cluster-10022.0	1157	K12874 intron-binding protein aquarius | (RefSeq) LOW QUALITY PROTEIN: intron-binding protein aquarius-like (A)	ko03040: Spliceosome	Retrovirus-related Pol polyprotein LINE-1 [Cajanus cajan]	M1250_ARATH RecName: Full=Uncharacterized mitochondrial protein AtMg01250; AltName: Full=ORF102;	A0A151SRU5_CAJCA SubName: Full=Retrovirus-related Pol polyprotein LINE-1 {ECO:0000313|EMBL:KYP57513.1};	FOG: Reverse transcriptase	GO:0005739,mitochondrion; GO:0005575,cellular_component; GO:0005622,intracellular anatomical structure; GO:0005737,cytoplasm; GO:0043226,organelle; GO:0043227,membrane-bounded organelle; GO:0043229,intracellular organelle; GO:0043231,intracellular membrane-bounded organelle; GO:0110165,cellular anatomical entity	--	--	--	--
Cluster-10023.0	239	--	--	--	--	--	--	--	--	--	--	--
Cluster-10024.0	1586	--	--	hypothetical protein CR513_30318, partial [Mucuna pruriens]	--	A0A371GC33_MUCPR SubName: Full=Uncharacterized protein {ECO:0000313|EMBL:RDX88128.1}; Flags: Fragment;	--	GO:0016021,integral component of membrane; GO:0005575,cellular_component; GO:0016020,membrane; GO:0031224,intrinsic component of membrane; GO:0110165,cellular anatomical entity	--	--	--	--
Cluster-10024.1	2076	--	--	uncharacterized protein LOC109798895 [Cajanus cajan]	--	A0A1S2YKA0_CICAR SubName: Full=uncharacterized protein LOC101509010 {ECO:0000313|RefSeq:XP_004506066.1};	--	--	--	--	--	--
Cluster-10025.0	266	--	--	--	--	--	--	--	--	--	--	--
Cluster-10026.0	663	--	--	--	--	--	Galectin, galactose-binding lectin	--	Galactoside-binding lectin	--	--	--
Cluster-10027.0	453	--	--	--	--	--	--	--	--	--	--	--
Cluster-10028.0	548	--	--	--	--	--	--	--	--	--	--	--
Cluster-10029.0	396	--	--	--	--	--	--	--	--	--	--	--
Cluster-1003.0	635	K05658 ATP-binding cassette, subfamily B (MDR/TAP), member 1 [EC:7.6.2.2] | (RefSeq) ABC transporter B family member 2-like (A)	ko02010: ABC transporters	hypothetical protein TSUD_237070 [Trifolium subterraneum]	AB10B_ARATH RecName: Full=ABC transporter B family member 10; Short=ABC transporter ABCB.10; Short=AtABCB10; AltName: Full=Multidrug resistance protein 10; AltName: Full=P-glycoprotein 10;	A0A2Z6PCZ1_TRISU RecName: Full=ABC transporter domain-containing protein {ECO:0000259|PROSITE:PS50893};	Multidrug/pheromone exporter, ABC superfamily	GO:0016021,integral component of membrane; GO:0005739,mitochondrion; GO:0140359,ABC-type transporter activity; GO:0005524,ATP binding; GO:0042626,ATPase-coupled transmembrane transporter activity; GO:0055085,transmembrane transport; GO:0003674,molecular_function; GO:0005215,transporter activity; GO:0015399,primary active transmembrane transporter activity; GO:0022804,active transmembrane transpor…	ABC transporter	--	--	--
Cluster-10030.0	729	--	--	--	--	--	--	--	--	--	--	--
Cluster-10031.0	590	K00797 spermidine synthase [EC:2.5.1.16] | (RefSeq) spermidine synthase 2-like (A)	ko00270: Cysteine and methionine metabolism; ko00330: Arginine and proline metabolism; ko00480: Glutathione metabolism; ko01100: Metabolic pathways	uncharacterized protein LOC123896376 [Trifolium pratense]	--	A0A2K3KXV7_TRIPR SubName: Full=Pantothenate synthetase {ECO:0000313|EMBL:PNX71113.1};	FOG: Reverse transcriptase	--	zinc-binding in reverse transcriptase	--	--	--
Cluster-10032.0	1413	--	--	--	--	--	Transcriptional activator FOSB/c-Fos and related bZIP transcription factors	--	bZIP transcription factor	bZIP	TF	bZIP
Cluster-10033.0	2113	K00430 peroxidase [EC:1.11.1.7] | (RefSeq) peroxidase 73-like (A)	ko00940: Phenylpropanoid biosynthesis; ko01100: Metabolic pathways; ko01110: Biosynthesis of secondary metabolites	Peroxidase 73, partial [Pisum sativum]	PER51_ARATH RecName: Full=Peroxidase 51; Short=Atperox P51; EC=1.11.1.7; AltName: Full=ATP37; Flags: Precursor;	Q9ZP15_TRIRP RecName: Full=Peroxidase {ECO:0000256|ARBA:ARBA00012313, ECO:0000256|RuleBase:RU362060}; EC=1.11.1.7 {ECO:0000256|ARBA:ARBA00012313, ECO:0000256|RuleBase:RU362060};	--	GO:0005576,extracellular region; GO:0020037,heme binding; GO:0046872,metal ion binding; GO:0004601,peroxidase activity; GO:0042744,hydrogen peroxide catabolic process; GO:0006979,response to oxidative stress; GO:0003674,molecular_function; GO:0005488,binding; GO:0046906,tetrapyrrole binding; GO:0097159,organic cyclic compound binding; GO:1901363,heterocyclic compound binding; GO:0043167,ion bindi…	Peroxidase	--	--	--
Cluster-10034.0	371	--	--	--	--	--	--	--	--	--	--	--
Cluster-10035.0	1725	K13430 serine/threonine-protein kinase PBS1 [EC:2.7.11.1] | (RefSeq) serine/threonine-protein kinase PBS1 (A)	ko04626: Plant-pathogen interaction	probable receptor-like protein kinase At1g80640 [Cicer arietinum]	Y1864_ARATH RecName: Full=Probable receptor-like protein kinase At1g80640; EC=2.7.11.1; Flags: Precursor;	A0A1S2XB51_CICAR SubName: Full=probable receptor-like protein kinase At1g80640 {ECO:0000313|RefSeq:XP_004486625.1};	Serine/threonine protein kinase	GO:0016021,integral component of membrane; GO:0005886,plasma membrane; GO:0005524,ATP binding; GO:0106310,protein serine kinase activity; GO:0004674,protein serine/threonine kinase activity; GO:0006468,protein phosphorylation; GO:0000166,nucleotide binding; GO:0003674,molecular_function; GO:0005488,binding; GO:0017076,purine nucleotide binding; GO:0030554,adenyl nucleotide binding; GO:0032553,rib…	Protein tyrosine and serine/threonine kinase	--	--	--
Cluster-10035.1	1723	K13430 serine/threonine-protein kinase PBS1 [EC:2.7.11.1] | (RefSeq) uncharacterized protein LOC100283091 (A)	ko04626: Plant-pathogen interaction	hypothetical protein KIW84_058364 [Pisum sativum]	Y1864_ARATH RecName: Full=Probable receptor-like protein kinase At1g80640; EC=2.7.11.1; Flags: Precursor;	A0A2K3N1F9_TRIPR SubName: Full=Receptor-like protein kinase {ECO:0000313|EMBL:PNX96854.1};	Serine/threonine protein kinase	GO:0016021,integral component of membrane; GO:0005886,plasma membrane; GO:0005524,ATP binding; GO:0106310,protein serine kinase activity; GO:0004674,protein serine/threonine kinase activity; GO:0006468,protein phosphorylation; GO:0000166,nucleotide binding; GO:0003674,molecular_function; GO:0005488,binding; GO:0017076,purine nucleotide binding; GO:0030554,adenyl nucleotide binding; GO:0032553,rib…	ST7 protein	--	--	--
Cluster-10035.2	1632	K13430 serine/threonine-protein kinase PBS1 [EC:2.7.11.1] | (RefSeq) serine/threonine-protein kinase PBS1 (A)	ko04626: Plant-pathogen interaction	probable receptor-like protein kinase At1g80640 [Cicer arietinum]	Y1864_ARATH RecName: Full=Probable receptor-like protein kinase At1g80640; EC=2.7.11.1; Flags: Precursor;	A0A1S2XB51_CICAR SubName: Full=probable receptor-like protein kinase At1g80640 {ECO:0000313|RefSeq:XP_004486625.1};	Serine/threonine protein kinase	GO:0016021,integral component of membrane; GO:0005886,plasma membrane; GO:0005524,ATP binding; GO:0106310,protein serine kinase activity; GO:0004674,protein serine/threonine kinase activity; GO:0006468,protein phosphorylation; GO:0000166,nucleotide binding; GO:0003674,molecular_function; GO:0005488,binding; GO:0017076,purine nucleotide binding; GO:0030554,adenyl nucleotide binding; GO:0032553,rib…	Protein tyrosine and serine/threonine kinase	--	--	--
Cluster-10035.3	1733	K13430 serine/threonine-protein kinase PBS1 [EC:2.7.11.1] | (RefSeq) probable serine/threonine-protein kinase PBL7 (A)	ko04626: Plant-pathogen interaction	hypothetical protein KIW84_058364 [Pisum sativum]	Y1864_ARATH RecName: Full=Probable receptor-like protein kinase At1g80640; EC=2.7.11.1; Flags: Precursor;	A0A2K3N1F9_TRIPR SubName: Full=Receptor-like protein kinase {ECO:0000313|EMBL:PNX96854.1};	Serine/threonine protein kinase	GO:0016021,integral component of membrane; GO:0005886,plasma membrane; GO:0005524,ATP binding; GO:0106310,protein serine kinase activity; GO:0004674,protein serine/threonine kinase activity; GO:0006468,protein phosphorylation; GO:0000166,nucleotide binding; GO:0003674,molecular_function; GO:0005488,binding; GO:0017076,purine nucleotide binding; GO:0030554,adenyl nucleotide binding; GO:0032553,rib…	Protein kinase domain	--	--	--
Cluster-10035.4	740	K13430 serine/threonine-protein kinase PBS1 [EC:2.7.11.1] | (RefSeq) serine/threonine-protein kinase PBS1 (A)	ko04626: Plant-pathogen interaction	hypothetical protein KIW84_058364 [Pisum sativum]	Y1864_ARATH RecName: Full=Probable receptor-like protein kinase At1g80640; EC=2.7.11.1; Flags: Precursor;	A0A2K3N1F9_TRIPR SubName: Full=Receptor-like protein kinase {ECO:0000313|EMBL:PNX96854.1};	Serine/threonine protein kinase	GO:0016021,integral component of membrane; GO:0005886,plasma membrane; GO:0005524,ATP binding; GO:0106310,protein serine kinase activity; GO:0004674,protein serine/threonine kinase activity; GO:0006468,protein phosphorylation; GO:0000166,nucleotide binding; GO:0003674,molecular_function; GO:0005488,binding; GO:0017076,purine nucleotide binding; GO:0030554,adenyl nucleotide binding; GO:0032553,rib…	Protein kinase domain	--	--	--
Cluster-10035.5	1824	K13430 serine/threonine-protein kinase PBS1 [EC:2.7.11.1] | (RefSeq) serine/threonine-protein kinase PBS1 (A)	ko04626: Plant-pathogen interaction	probable receptor-like protein kinase At1g80640 [Cicer arietinum]	Y1864_ARATH RecName: Full=Probable receptor-like protein kinase At1g80640; EC=2.7.11.1; Flags: Precursor;	A0A1S2XB51_CICAR SubName: Full=probable receptor-like protein kinase At1g80640 {ECO:0000313|RefSeq:XP_004486625.1};	Serine/threonine protein kinase	GO:0016021,integral component of membrane; GO:0005886,plasma membrane; GO:0005524,ATP binding; GO:0106310,protein serine kinase activity; GO:0004674,protein serine/threonine kinase activity; GO:0006468,protein phosphorylation; GO:0000166,nucleotide binding; GO:0003674,molecular_function; GO:0005488,binding; GO:0017076,purine nucleotide binding; GO:0030554,adenyl nucleotide binding; GO:0032553,rib…	ST7 protein	--	--	--
Cluster-10036.0	465	--	--	hypothetical protein Lal_00010395 [Lupinus albus]	--	A0A8B8MR12_9MYRT RecName: Full=Glutaminase {ECO:0000256|ARBA:ARBA00012918}; EC=3.5.1.2 {ECO:0000256|ARBA:ARBA00012918};	Glutaminase (contains ankyrin repeat)	GO:0004359,glutaminase activity; GO:0006541,glutamine metabolic process; GO:0003674,molecular_function; GO:0003824,catalytic activity; GO:0016787,hydrolase activity; GO:0016810,hydrolase activity, acting on carbon-nitrogen (but not peptide) bonds; GO:0016811,hydrolase activity, acting on carbon-nitrogen (but not peptide) bonds, in linear amides; GO:0006082,organic acid metabolic process; GO:00065…	Glutaminase	--	--	--
Cluster-10037.0	537	K10406 kinesin family member C2/C3 | (RefSeq) kinesin-4 (A)	ko04814: Motor proteins	kinesin-like protein KIN-14S [Cicer arietinum]	KN14S_ARATH RecName: Full=Kinesin-like protein KIN-14S {ECO:0000305};	A0A1S2XY27_CICAR RecName: Full=Kinesin-like protein {ECO:0000256|RuleBase:RU000394};	Kinesin (KAR3 subfamily)	GO:0005871,kinesin complex; GO:0005874,microtubule; GO:0005524,ATP binding; GO:0016887,ATP hydrolysis activity; GO:0008017,microtubule binding; GO:0003777,microtubule motor activity; GO:0008574,plus-end-directed microtubule motor activity; GO:0030705,cytoskeleton-dependent intracellular transport; GO:0007018,microtubule-based movement; GO:0000166,nucleotide binding; GO:0003674,molecular_function;…	Microtubule binding	--	--	--
Cluster-10038.0	561	K01369 legumain [EC:3.4.22.34] | (RefSeq) vacuolar-processing enzyme (A)	--	vacuolar-processing enzyme [Medicago truncatula]	VPE_VICSA RecName: Full=Vacuolar-processing enzyme; Short=VPE; EC=3.4.22.-; AltName: Full=Proteinase B; Flags: Precursor;	A0A072VED4_MEDTR SubName: Full=Vacuolar-processing enzyme {ECO:0000313|EMBL:KEH39941.1, ECO:0000313|EMBL:RHN77163.1}; EC=3.4.22.- {ECO:0000313|EMBL:RHN77163.1};	Asparaginyl peptidases	GO:0110165,cellular anatomical entity; GO:0004197,cysteine-type endopeptidase activity; GO:0051603,proteolysis involved in protein catabolic process; GO:0003674,molecular_function; GO:0003824,catalytic activity; GO:0004175,endopeptidase activity; GO:0008233,peptidase activity; GO:0008234,cysteine-type peptidase activity; GO:0016787,hydrolase activity; GO:0140096,catalytic activity, acting on a pr…	--	--	--	--
Cluster-10039.0	1077	K19037 E3 ubiquitin-protein ligase ATL23 [EC:2.3.2.27] | (RefSeq) E3 ubiquitin-protein ligase ATL23-like (A)	--	hypothetical protein JHK87_040825 [Glycine soja]	ATL23_ARATH RecName: Full=E3 ubiquitin-protein ligase ATL23; EC=2.3.2.27 {ECO:0000269|PubMed:15644464, ECO:0000269|PubMed:16339806}; AltName: Full=RING-H2 finger protein ATL23; AltName: Full=RING-type E3 ubiquitin transferase ATL23 {ECO:0000305};	A0A0S3RQM2_PHAAN RecName: Full=RING-type domain-containing protein {ECO:0000259|PROSITE:PS50089};	FOG: Predicted E3 ubiquitin ligase	GO:0016021,integral component of membrane; GO:0046872,metal ion binding; GO:0004842,ubiquitin-protein transferase activity; GO:0071456,cellular response to hypoxia; GO:0016567,protein ubiquitination; GO:0003674,molecular_function; GO:0005488,binding; GO:0043167,ion binding; GO:0043169,cation binding; GO:0003824,catalytic activity; GO:0016740,transferase activity; GO:0019787,ubiquitin-like protein…	Ring finger domain	--	--	--
Cluster-1004.0	585	--	--	--	--	--	--	--	--	--	--	--
Cluster-10040.0	1192	--	--	uncharacterized protein LOC102662412 [Glycine max]	--	--	--	--	--	--	--	--
Cluster-10041.0	631	K00924 kinase [EC:2.7.1.-] | (RefSeq) aspartic proteinase-like protein 2 (A)	--	hypothetical protein PHAVU_003G266600g [Phaseolus vulgaris]	APF1_ARATH RecName: Full=Aspartyl protease family protein 1 {ECO:0000305}; EC=3.4.23.- {ECO:0000305}; Flags: Precursor;	V7CFT2_PHAVU RecName: Full=Peptidase A1 domain-containing protein {ECO:0000259|PROSITE:PS51767};	Aspartyl protease	GO:0031225,anchored component of membrane; GO:0005886,plasma membrane; GO:0004190,aspartic-type endopeptidase activity; GO:0006508,proteolysis; GO:0003674,molecular_function; GO:0003824,catalytic activity; GO:0004175,endopeptidase activity; GO:0008233,peptidase activity; GO:0016787,hydrolase activity; GO:0070001,aspartic-type peptidase activity; GO:0140096,catalytic activity, acting on a protein;…	Xylanase inhibitor N-terminal	--	--	--
Cluster-10041.1	598	K22683 aspartyl protease family protein [EC:3.4.23.-] | (RefSeq) hypothetical protein (A)	--	hypothetical protein PHAVU_003G266600g [Phaseolus vulgaris]	APF1_ARATH RecName: Full=Aspartyl protease family protein 1 {ECO:0000305}; EC=3.4.23.- {ECO:0000305}; Flags: Precursor;	V7CFT2_PHAVU RecName: Full=Peptidase A1 domain-containing protein {ECO:0000259|PROSITE:PS51767};	Aspartyl protease	GO:0031225,anchored component of membrane; GO:0005886,plasma membrane; GO:0004190,aspartic-type endopeptidase activity; GO:0006508,proteolysis; GO:0003674,molecular_function; GO:0003824,catalytic activity; GO:0004175,endopeptidase activity; GO:0008233,peptidase activity; GO:0016787,hydrolase activity; GO:0070001,aspartic-type peptidase activity; GO:0140096,catalytic activity, acting on a protein;…	--	--	--	--
Cluster-10041.10	1173	K00924 kinase [EC:2.7.1.-] | (RefSeq) aspartic proteinase-like protein 2 isoform X1 (A)	--	Aspartyl protease family protein 1, partial [Mucuna pruriens]	APF1_ARATH RecName: Full=Aspartyl protease family protein 1 {ECO:0000305}; EC=3.4.23.- {ECO:0000305}; Flags: Precursor;	A0A371HV14_MUCPR SubName: Full=Aspartyl protease family protein 1 {ECO:0000313|EMBL:RDY06631.1}; Flags: Fragment;	Aspartyl protease	GO:0031225,anchored component of membrane; GO:0005886,plasma membrane; GO:0004190,aspartic-type endopeptidase activity; GO:0006508,proteolysis; GO:0003674,molecular_function; GO:0003824,catalytic activity; GO:0004175,endopeptidase activity; GO:0008233,peptidase activity; GO:0016787,hydrolase activity; GO:0070001,aspartic-type peptidase activity; GO:0140096,catalytic activity, acting on a protein;…	Xylanase inhibitor N-terminal	--	--	--
Cluster-10041.2	1364	K00924 kinase [EC:2.7.1.-] | (RefSeq) aspartic proteinase-like protein 2 (A)	--	hypothetical protein TSUD_210040, partial [Trifolium subterraneum]	APF1_ARATH RecName: Full=Aspartyl protease family protein 1 {ECO:0000305}; EC=3.4.23.- {ECO:0000305}; Flags: Precursor;	A0A2Z6NC64_TRISU RecName: Full=Peptidase A1 domain-containing protein {ECO:0000259|PROSITE:PS51767}; Flags: Fragment;	Aspartyl protease	GO:0031225,anchored component of membrane; GO:0005886,plasma membrane; GO:0004190,aspartic-type endopeptidase activity; GO:0006508,proteolysis; GO:0003674,molecular_function; GO:0003824,catalytic activity; GO:0004175,endopeptidase activity; GO:0008233,peptidase activity; GO:0016787,hydrolase activity; GO:0070001,aspartic-type peptidase activity; GO:0140096,catalytic activity, acting on a protein;…	Xylanase inhibitor N-terminal	--	--	--
Cluster-10041.3	1918	K00924 kinase [EC:2.7.1.-] | (RefSeq) aspartic proteinase-like protein 2 isoform X1 (A)	--	aspartyl protease family protein 1 [Cicer arietinum]	APF1_ARATH RecName: Full=Aspartyl protease family protein 1 {ECO:0000305}; EC=3.4.23.- {ECO:0000305}; Flags: Precursor;	A0A1S2YSZ8_CICAR SubName: Full=aspartyl protease family protein 1 {ECO:0000313|RefSeq:XP_004509401.1};	Aspartyl protease	GO:0031225,anchored component of membrane; GO:0005886,plasma membrane; GO:0004190,aspartic-type endopeptidase activity; GO:0006508,proteolysis; GO:0003674,molecular_function; GO:0003824,catalytic activity; GO:0004175,endopeptidase activity; GO:0008233,peptidase activity; GO:0016787,hydrolase activity; GO:0070001,aspartic-type peptidase activity; GO:0140096,catalytic activity, acting on a protein;…	Xylanase inhibitor C-terminal	--	--	--
Cluster-10041.4	1502	K00924 kinase [EC:2.7.1.-] | (RefSeq) aspartic proteinase-like protein 2 (A)	--	hypothetical protein TSUD_210040, partial [Trifolium subterraneum]	APF1_ARATH RecName: Full=Aspartyl protease family protein 1 {ECO:0000305}; EC=3.4.23.- {ECO:0000305}; Flags: Precursor;	A0A2Z6NC64_TRISU RecName: Full=Peptidase A1 domain-containing protein {ECO:0000259|PROSITE:PS51767}; Flags: Fragment;	Aspartyl protease	GO:0031225,anchored component of membrane; GO:0005886,plasma membrane; GO:0004190,aspartic-type endopeptidase activity; GO:0006508,proteolysis; GO:0003674,molecular_function; GO:0003824,catalytic activity; GO:0004175,endopeptidase activity; GO:0008233,peptidase activity; GO:0016787,hydrolase activity; GO:0070001,aspartic-type peptidase activity; GO:0140096,catalytic activity, acting on a protein;…	Xylanase inhibitor N-terminal	--	--	--
Cluster-10041.5	1780	K00924 kinase [EC:2.7.1.-] | (RefSeq) aspartic proteinase-like protein 2 (A)	--	aspartyl protease family protein 1 [Cicer arietinum]	APF1_ARATH RecName: Full=Aspartyl protease family protein 1 {ECO:0000305}; EC=3.4.23.- {ECO:0000305}; Flags: Precursor;	A0A1S2YSZ8_CICAR SubName: Full=aspartyl protease family protein 1 {ECO:0000313|RefSeq:XP_004509401.1};	Aspartyl protease	GO:0031225,anchored component of membrane; GO:0005886,plasma membrane; GO:0004190,aspartic-type endopeptidase activity; GO:0006508,proteolysis; GO:0003674,molecular_function; GO:0003824,catalytic activity; GO:0004175,endopeptidase activity; GO:0008233,peptidase activity; GO:0016787,hydrolase activity; GO:0070001,aspartic-type peptidase activity; GO:0140096,catalytic activity, acting on a protein;…	Xylanase inhibitor N-terminal	--	--	--
Cluster-10041.6	1305	K00924 kinase [EC:2.7.1.-] | (RefSeq) aspartic proteinase-like protein 2 isoform X1 (A)	--	aspartic proteinase-like protein 1-like [Trifolium pratense]	APF1_ARATH RecName: Full=Aspartyl protease family protein 1 {ECO:0000305}; EC=3.4.23.- {ECO:0000305}; Flags: Precursor;	A0A2K3N7Q8_TRIPR SubName: Full=Aspartic proteinase-like protein 1-like {ECO:0000313|EMBL:PNX99087.1};	Aspartyl protease	GO:0031225,anchored component of membrane; GO:0005886,plasma membrane; GO:0004190,aspartic-type endopeptidase activity; GO:0006508,proteolysis; GO:0003674,molecular_function; GO:0003824,catalytic activity; GO:0004175,endopeptidase activity; GO:0008233,peptidase activity; GO:0016787,hydrolase activity; GO:0070001,aspartic-type peptidase activity; GO:0140096,catalytic activity, acting on a protein;…	Xylanase inhibitor N-terminal	--	--	--
Cluster-10041.7	1470	K00924 kinase [EC:2.7.1.-] | (RefSeq) aspartic proteinase-like protein 2 (A)	--	hypothetical protein TSUD_210040, partial [Trifolium subterraneum]	APF1_ARATH RecName: Full=Aspartyl protease family protein 1 {ECO:0000305}; EC=3.4.23.- {ECO:0000305}; Flags: Precursor;	A0A2Z6NC64_TRISU RecName: Full=Peptidase A1 domain-containing protein {ECO:0000259|PROSITE:PS51767}; Flags: Fragment;	Aspartyl protease	GO:0031225,anchored component of membrane; GO:0005886,plasma membrane; GO:0004190,aspartic-type endopeptidase activity; GO:0006508,proteolysis; GO:0003674,molecular_function; GO:0003824,catalytic activity; GO:0004175,endopeptidase activity; GO:0008233,peptidase activity; GO:0016787,hydrolase activity; GO:0070001,aspartic-type peptidase activity; GO:0140096,catalytic activity, acting on a protein;…	Xylanase inhibitor N-terminal	--	--	--
Cluster-10041.8	1231	K00924 kinase [EC:2.7.1.-] | (RefSeq) aspartic proteinase-like protein 2 isoform X1 (A)	--	hypothetical protein GLYMA_16G122500v4 [Glycine max]	APF1_ARATH RecName: Full=Aspartyl protease family protein 1 {ECO:0000305}; EC=3.4.23.- {ECO:0000305}; Flags: Precursor;	A0A8B8KST3_ABRPR SubName: Full=aspartyl protease family protein 1-like {ECO:0000313|RefSeq:XP_027345679.1};	Aspartyl protease	GO:0031225,anchored component of membrane; GO:0005886,plasma membrane; GO:0004190,aspartic-type endopeptidase activity; GO:0006508,proteolysis; GO:0003674,molecular_function; GO:0003824,catalytic activity; GO:0004175,endopeptidase activity; GO:0008233,peptidase activity; GO:0016787,hydrolase activity; GO:0070001,aspartic-type peptidase activity; GO:0140096,catalytic activity, acting on a protein;…	Xylanase inhibitor C-terminal	--	--	--
Cluster-10041.9	729	--	--	aspartic proteinase-like protein 1-like [Trifolium medium]	APF1_ARATH RecName: Full=Aspartyl protease family protein 1 {ECO:0000305}; EC=3.4.23.- {ECO:0000305}; Flags: Precursor;	A0A392PFD5_9FABA SubName: Full=Aspartic proteinase-like protein 1-like {ECO:0000313|EMBL:MCI10808.1}; Flags: Fragment;	--	GO:0031225,anchored component of membrane; GO:0005886,plasma membrane; GO:0004190,aspartic-type endopeptidase activity; GO:0006508,proteolysis; GO:0003674,molecular_function; GO:0003824,catalytic activity; GO:0004175,endopeptidase activity; GO:0008233,peptidase activity; GO:0016787,hydrolase activity; GO:0070001,aspartic-type peptidase activity; GO:0140096,catalytic activity, acting on a protein;…	--	--	--	--
Cluster-10042.0	636	--	--	--	--	--	--	--	--	--	--	--
Cluster-10043.0	383	--	--	--	--	--	--	--	--	--	--	--
Cluster-10044.0	1106	K17086 transmembrane 9 superfamily member 2/4 | (RefSeq) transmembrane 9 superfamily member 6-like (A)	--	annexin D5 [Selaginella moellendorffii]	ANXD5_ARATH RecName: Full=Annexin D5; AltName: Full=AnnAt5;	D8RJM1_SELML RecName: Full=Annexin {ECO:0000256|RuleBase:RU003540};	Annexin	GO:0051015,actin filament binding; GO:0005509,calcium ion binding; GO:0005544,calcium-dependent phospholipid binding; GO:0005543,phospholipid binding; GO:0009555,pollen development; GO:0009846,pollen germination; GO:0009860,pollen tube growth; GO:0009409,response to cold; GO:0009408,response to heat; GO:0009639,response to red or far red light; GO:0009651,response to salt stress; GO:0009414,respo…	Annexin	--	--	--
Cluster-10045.0	446	--	--	--	--	--	--	--	--	--	--	--
Cluster-10046.0	1636	K14317 nuclear pore complex protein Nup214 | (RefSeq) LOW QUALITY PROTEIN: nuclear pore complex protein NUP214 (A)	ko03013: Nucleocytoplasmic transport	two-component response regulator ARR-B family [Vigna unguiculata]	PHL9_ARATH RecName: Full=Myb-related protein 2 {ECO:0000303|PubMed:21255164}; AltName: Full=Myb family transcription factor PHL9 {ECO:0000305}; AltName: Full=Protein NITROGEN STARVATION RESPONSE 1 {ECO:0000303|PubMed:15592750}; Short=AtNSR1 {ECO:0000303|PubMed:15592750}; AltName: Full=Protein PHR1-LIKE 9 {ECO:0000305};	A0A4D6N6M0_VIGUN SubName: Full=Two-component response regulator ARR-B family {ECO:0000313|EMBL:QCE09460.1};	--	GO:0005634,nucleus; GO:0003677,DNA binding; GO:0003700,DNA-binding transcription factor activity; GO:0003674,molecular_function; GO:0003676,nucleic acid binding; GO:0005488,binding; GO:0097159,organic cyclic compound binding; GO:1901363,heterocyclic compound binding; GO:0140110,transcription regulator activity; GO:0005575,cellular_component; GO:0005622,intracellular anatomical structure; GO:00432…	Myb-like DNA-binding domain	GARP-G2-like	TF	GARP->GARP-G2-like
Cluster-10046.1	876	K14317 nuclear pore complex protein Nup214 | (RefSeq) LOW QUALITY PROTEIN: nuclear pore complex protein NUP214 (A)	ko03013: Nucleocytoplasmic transport	hypothetical protein Ahy_A08g039504 isoform C [Arachis hypogaea]	PHLA_ARATH RecName: Full=Myb-related protein 1 {ECO:0000303|PubMed:12008900}; AltName: Full=Myb family transcription factor PHL10 {ECO:0000305}; AltName: Full=Protein PHR1-LIKE 10 {ECO:0000305};	A0A445BWG1_ARAHY RecName: Full=HTH myb-type domain-containing protein {ECO:0000259|PROSITE:PS51294};	--	GO:0005634,nucleus; GO:0003677,DNA binding; GO:0003700,DNA-binding transcription factor activity; GO:0003674,molecular_function; GO:0003676,nucleic acid binding; GO:0005488,binding; GO:0097159,organic cyclic compound binding; GO:1901363,heterocyclic compound binding; GO:0140110,transcription regulator activity; GO:0005575,cellular_component; GO:0005622,intracellular anatomical structure; GO:00432…	Myb-like DNA-binding domain	GARP-G2-like	TF	GARP->GARP-G2-like
Cluster-10047.0	559	K10767 mRNA N6-methyladenine demethylase [EC:1.14.11.53] | (RefSeq) uncharacterized LOC108326927 (A)	--	RNA demethylase ALKBH10B-like isoform X3 [Abrus precatorius]	AK10B_ARATH RecName: Full=RNA demethylase ALKBH10B {ECO:0000305}; EC=1.14.11.53 {ECO:0000269|PubMed:29180595}; AltName: Full=Alkylated DNA repair protein alkB homolog 10B {ECO:0000305}; AltName: Full=Alpha-ketoglutarate-dependent dioxygenase alkB homolog 10B {ECO:0000305};	A0A8B8L7B3_ABRPR SubName: Full=RNA demethylase ALKBH10B-like isoform X3 {ECO:0000313|RefSeq:XP_027352105.1};	Uncharacterized conserved protein	GO:0032451,demethylase activity; GO:0046872,metal ion binding; GO:0003729,mRNA binding; GO:1990931,mRNA N6-methyladenosine dioxygenase activity; GO:0006402,mRNA catabolic process; GO:0010228,vegetative to reproductive phase transition of meristem; GO:0003674,molecular_function; GO:0003824,catalytic activity; GO:0005488,binding; GO:0043167,ion binding; GO:0043169,cation binding; GO:0003676,nucleic…	--	--	--	--
Cluster-10047.1	5422	K10767 mRNA N6-methyladenine demethylase [EC:1.14.11.53] | (RefSeq) RNA demethylase ALKBH10B-like isoform X1 (A)	--	RNA demethylase ALKBH10B-like isoform X3 [Abrus precatorius]	AK10B_ARATH RecName: Full=RNA demethylase ALKBH10B {ECO:0000305}; EC=1.14.11.53 {ECO:0000269|PubMed:29180595}; AltName: Full=Alkylated DNA repair protein alkB homolog 10B {ECO:0000305}; AltName: Full=Alpha-ketoglutarate-dependent dioxygenase alkB homolog 10B {ECO:0000305};	A0A8B8L7B3_ABRPR SubName: Full=RNA demethylase ALKBH10B-like isoform X3 {ECO:0000313|RefSeq:XP_027352105.1};	Uncharacterized conserved protein	GO:0032451,demethylase activity; GO:0046872,metal ion binding; GO:0003729,mRNA binding; GO:1990931,mRNA N6-methyladenosine dioxygenase activity; GO:0006402,mRNA catabolic process; GO:0010228,vegetative to reproductive phase transition of meristem; GO:0003674,molecular_function; GO:0003824,catalytic activity; GO:0005488,binding; GO:0043167,ion binding; GO:0043169,cation binding; GO:0003676,nucleic…	BSD domain	--	--	--
Cluster-10047.2	2917	K10767 mRNA N6-methyladenine demethylase [EC:1.14.11.53] | (RefSeq) RNA demethylase ALKBH10B-like isoform X1 (A)	--	RNA demethylase ALKBH10B-like isoform X3 [Abrus precatorius]	AK10B_ARATH RecName: Full=RNA demethylase ALKBH10B {ECO:0000305}; EC=1.14.11.53 {ECO:0000269|PubMed:29180595}; AltName: Full=Alkylated DNA repair protein alkB homolog 10B {ECO:0000305}; AltName: Full=Alpha-ketoglutarate-dependent dioxygenase alkB homolog 10B {ECO:0000305};	A0A8B8L7B3_ABRPR SubName: Full=RNA demethylase ALKBH10B-like isoform X3 {ECO:0000313|RefSeq:XP_027352105.1};	Uncharacterized conserved protein	GO:0032451,demethylase activity; GO:0046872,metal ion binding; GO:0003729,mRNA binding; GO:1990931,mRNA N6-methyladenosine dioxygenase activity; GO:0006402,mRNA catabolic process; GO:0010228,vegetative to reproductive phase transition of meristem; GO:0003674,molecular_function; GO:0003824,catalytic activity; GO:0005488,binding; GO:0043167,ion binding; GO:0043169,cation binding; GO:0003676,nucleic…	--	--	--	--
Cluster-10047.3	5326	K10767 mRNA N6-methyladenine demethylase [EC:1.14.11.53] | (RefSeq) RNA demethylase ALKBH10B-like isoform X1 (A)	--	RNA demethylase ALKBH10B-like isoform X3 [Abrus precatorius]	AK10B_ARATH RecName: Full=RNA demethylase ALKBH10B {ECO:0000305}; EC=1.14.11.53 {ECO:0000269|PubMed:29180595}; AltName: Full=Alkylated DNA repair protein alkB homolog 10B {ECO:0000305}; AltName: Full=Alpha-ketoglutarate-dependent dioxygenase alkB homolog 10B {ECO:0000305};	A0A8B8L7B3_ABRPR SubName: Full=RNA demethylase ALKBH10B-like isoform X3 {ECO:0000313|RefSeq:XP_027352105.1};	Uncharacterized conserved protein	GO:0032451,demethylase activity; GO:0046872,metal ion binding; GO:0003729,mRNA binding; GO:1990931,mRNA N6-methyladenosine dioxygenase activity; GO:0006402,mRNA catabolic process; GO:0010228,vegetative to reproductive phase transition of meristem; GO:0003674,molecular_function; GO:0003824,catalytic activity; GO:0005488,binding; GO:0043167,ion binding; GO:0043169,cation binding; GO:0003676,nucleic…	BSD domain	--	--	--
Cluster-10047.4	1521	K10767 mRNA N6-methyladenine demethylase [EC:1.14.11.53] | (RefSeq) RNA demethylase ALKBH10B-like isoform X1 (A)	--	RNA demethylase ALKBH10B-like isoform X3 [Abrus precatorius]	AK10B_ARATH RecName: Full=RNA demethylase ALKBH10B {ECO:0000305}; EC=1.14.11.53 {ECO:0000269|PubMed:29180595}; AltName: Full=Alkylated DNA repair protein alkB homolog 10B {ECO:0000305}; AltName: Full=Alpha-ketoglutarate-dependent dioxygenase alkB homolog 10B {ECO:0000305};	A0A8B8L7B3_ABRPR SubName: Full=RNA demethylase ALKBH10B-like isoform X3 {ECO:0000313|RefSeq:XP_027352105.1};	Uncharacterized conserved protein	GO:0032451,demethylase activity; GO:0046872,metal ion binding; GO:0003729,mRNA binding; GO:1990931,mRNA N6-methyladenosine dioxygenase activity; GO:0006402,mRNA catabolic process; GO:0010228,vegetative to reproductive phase transition of meristem; GO:0003674,molecular_function; GO:0003824,catalytic activity; GO:0005488,binding; GO:0043167,ion binding; GO:0043169,cation binding; GO:0003676,nucleic…	--	--	--	--
Cluster-10047.5	5327	K10767 mRNA N6-methyladenine demethylase [EC:1.14.11.53] | (RefSeq) RNA demethylase ALKBH10B-like isoform X1 (A)	--	RNA demethylase ALKBH10B-like isoform X3 [Abrus precatorius]	AK10B_ARATH RecName: Full=RNA demethylase ALKBH10B {ECO:0000305}; EC=1.14.11.53 {ECO:0000269|PubMed:29180595}; AltName: Full=Alkylated DNA repair protein alkB homolog 10B {ECO:0000305}; AltName: Full=Alpha-ketoglutarate-dependent dioxygenase alkB homolog 10B {ECO:0000305};	A0A8B8L7B3_ABRPR SubName: Full=RNA demethylase ALKBH10B-like isoform X3 {ECO:0000313|RefSeq:XP_027352105.1};	Uncharacterized conserved protein	GO:0032451,demethylase activity; GO:0046872,metal ion binding; GO:0003729,mRNA binding; GO:1990931,mRNA N6-methyladenosine dioxygenase activity; GO:0006402,mRNA catabolic process; GO:0010228,vegetative to reproductive phase transition of meristem; GO:0003674,molecular_function; GO:0003824,catalytic activity; GO:0005488,binding; GO:0043167,ion binding; GO:0043169,cation binding; GO:0003676,nucleic…	BSD domain	--	--	--
Cluster-10047.6	1777	--	--	BSD domain-containing protein 1 [Cicer arietinum]	--	A0A1S2XU16_CICAR SubName: Full=BSD domain-containing protein 1 {ECO:0000313|RefSeq:XP_004493637.1, ECO:0000313|RefSeq:XP_027188508.1};	Uncharacterized conserved protein, contains BSD domain	--	BSD domain	--	--	--
Cluster-10047.7	1448	K10767 mRNA N6-methyladenine demethylase [EC:1.14.11.53] | (RefSeq) uncharacterized LOC101495753 (A)	--	BSD domain-containing protein 1 [Cicer arietinum]	AK10B_ARATH RecName: Full=RNA demethylase ALKBH10B {ECO:0000305}; EC=1.14.11.53 {ECO:0000269|PubMed:29180595}; AltName: Full=Alkylated DNA repair protein alkB homolog 10B {ECO:0000305}; AltName: Full=Alpha-ketoglutarate-dependent dioxygenase alkB homolog 10B {ECO:0000305};	A0A1S2XU16_CICAR SubName: Full=BSD domain-containing protein 1 {ECO:0000313|RefSeq:XP_004493637.1, ECO:0000313|RefSeq:XP_027188508.1};	Uncharacterized conserved protein, contains BSD domain	GO:0032451,demethylase activity; GO:0046872,metal ion binding; GO:0003729,mRNA binding; GO:1990931,mRNA N6-methyladenosine dioxygenase activity; GO:0006402,mRNA catabolic process; GO:0010228,vegetative to reproductive phase transition of meristem; GO:0003674,molecular_function; GO:0003824,catalytic activity; GO:0005488,binding; GO:0043167,ion binding; GO:0043169,cation binding; GO:0003676,nucleic…	BSD domain	--	--	--
Cluster-10047.8	366	--	--	--	--	--	--	--	--	--	--	--
Cluster-10047.9	2545	K10767 mRNA N6-methyladenine demethylase [EC:1.14.11.53] | (RefSeq) RNA demethylase ALKBH10B-like (A)	--	RNA demethylase ALKBH10B-like [Pisum sativum]	AK10B_ARATH RecName: Full=RNA demethylase ALKBH10B {ECO:0000305}; EC=1.14.11.53 {ECO:0000269|PubMed:29180595}; AltName: Full=Alkylated DNA repair protein alkB homolog 10B {ECO:0000305}; AltName: Full=Alpha-ketoglutarate-dependent dioxygenase alkB homolog 10B {ECO:0000305};	A0A8B8MBF7_ABRPR SubName: Full=RNA demethylase ALKBH10B-like isoform X2 {ECO:0000313|RefSeq:XP_027366016.1};	Uncharacterized conserved protein	GO:0032451,demethylase activity; GO:0046872,metal ion binding; GO:0003729,mRNA binding; GO:1990931,mRNA N6-methyladenosine dioxygenase activity; GO:0006402,mRNA catabolic process; GO:0010228,vegetative to reproductive phase transition of meristem; GO:0003674,molecular_function; GO:0003824,catalytic activity; GO:0005488,binding; GO:0043167,ion binding; GO:0043169,cation binding; GO:0003676,nucleic…	2OG-Fe(II) oxygenase superfamily	--	--	--
Cluster-10048.0	1084	--	--	hypothetical protein MTR_5g098775 [Medicago truncatula]	--	A0A072UFG4_MEDTR SubName: Full=Uncharacterized protein {ECO:0000313|EMBL:KEH28489.1, ECO:0000313|EnsemblPlants:KEH28489};	--	--	--	--	--	--
Cluster-10049.0	367	K05894 12-oxophytodienoic acid reductase [EC:1.3.1.42] | (RefSeq) hypothetical protein (A)	ko00592: alpha-Linolenic acid metabolism; ko01100: Metabolic pathways; ko01110: Biosynthesis of secondary metabolites	hypothetical protein DVH24_016561 [Malus domestica]	OPR1_ARATH RecName: Full=12-oxophytodienoate reductase 1 {ECO:0000303|PubMed:10333582}; EC=1.3.1.42 {ECO:0000269|PubMed:10872231, ECO:0000269|PubMed:9346960}; AltName: Full=12-oxophytodienoate-10,11-reductase 1 {ECO:0000303|PubMed:10333582}; Short=AtOPR1 {ECO:0000303|PubMed:10333582}; Short=OPDA-reductase 1 {ECO:0000305}; AltName: Full=FS-AT-I {ECO:0000305};	A0A498HSI1_MALDO RecName: Full=Oxidored_FMN domain-containing protein {ECO:0000259|Pfam:PF00724};	NADH:flavin oxidoreductase/12-oxophytodienoate reductase	GO:0005737,cytoplasm; GO:0016629,12-oxophytodienoate reductase activity; GO:0010181,FMN binding; GO:0016491,oxidoreductase activity; GO:0006633,fatty acid biosynthetic process; GO:0031408,oxylipin biosynthetic process; GO:0003674,molecular_function; GO:0003824,catalytic activity; GO:0016627,oxidoreductase activity, acting on the CH-CH group of donors; GO:0016628,oxidoreductase activity, acting on…	NADH:flavin oxidoreductase / NADH oxidase family	--	--	--
Cluster-10049.1	223	K05894 12-oxophytodienoic acid reductase [EC:1.3.1.42] | (RefSeq) putative 12-oxophytodienoate reductase 11 (A)	ko00592: alpha-Linolenic acid metabolism; ko01100: Metabolic pathways; ko01110: Biosynthesis of secondary metabolites	12-oxophytodienoate reductase [Trifolium medium]	ORL2A_ARATH RecName: Full=Putative 12-oxophytodienoate reductase-like protein 2A; EC=1.3.1.-;	A0A392NDL0_9FABA SubName: Full=12-oxophytodienoate reductase {ECO:0000313|EMBL:MCH97225.1}; Flags: Fragment;	NADH:flavin oxidoreductase/12-oxophytodienoate reductase	GO:0005634,nucleus; GO:0010181,FMN binding; GO:0016491,oxidoreductase activity; GO:0000166,nucleotide binding; GO:0003674,molecular_function; GO:0005488,binding; GO:0032553,ribonucleotide binding; GO:0036094,small molecule binding; GO:0043167,ion binding; GO:0043168,anion binding; GO:0097159,organic cyclic compound binding; GO:0097367,carbohydrate derivative binding; GO:1901265,nucleoside phospha…	--	--	--	--
Cluster-10049.10	814	K05894 12-oxophytodienoic acid reductase [EC:1.3.1.42] | (RefSeq) putative 12-oxophytodienoate reductase 11 (A)	ko00592: alpha-Linolenic acid metabolism; ko01100: Metabolic pathways; ko01110: Biosynthesis of secondary metabolites	12-oxophytodienoate reductase 2-like [Trifolium medium]	OPR11_ORYSJ RecName: Full=Putative 12-oxophytodienoate reductase 11; EC=1.3.1.-; AltName: Full=OPDA-reductase 11; Short=OsOPR11;	A0A392M2X3_9FABA SubName: Full=12-oxophytodienoate reductase 2-like {ECO:0000313|EMBL:MCH81616.1}; Flags: Fragment;	NADH:flavin oxidoreductase/12-oxophytodienoate reductase	GO:0010181,FMN binding; GO:0016491,oxidoreductase activity; GO:0006633,fatty acid biosynthetic process; GO:0031408,oxylipin biosynthetic process; GO:0000166,nucleotide binding; GO:0003674,molecular_function; GO:0005488,binding; GO:0032553,ribonucleotide binding; GO:0036094,small molecule binding; GO:0043167,ion binding; GO:0043168,anion binding; GO:0097159,organic cyclic compound binding; GO:0097…	NADH:flavin oxidoreductase / NADH oxidase family	--	--	--
Cluster-10049.11	841	K05894 12-oxophytodienoic acid reductase [EC:1.3.1.42] | (RefSeq) putative 12-oxophytodienoate reductase 11 (A)	ko00592: alpha-Linolenic acid metabolism; ko01100: Metabolic pathways; ko01110: Biosynthesis of secondary metabolites	12-oxophytodienoic acid 10,10-reductase, partial [Astragalus sinicus]	OPR2_ARATH RecName: Full=12-oxophytodienoate reductase 2 {ECO:0000303|PubMed:10333582}; EC=1.3.1.42 {ECO:0000269|PubMed:10872231}; AltName: Full=12-oxophytodienoate-10,11-reductase 2 {ECO:0000303|PubMed:10333582}; Short=AtOPR2 {ECO:0000303|PubMed:10333582}; Short=OPDA-reductase 2 {ECO:0000305}; AltName: Full=4,5-didehydrojasmonate reductase {ECO:0000303|PubMed:29291349}; EC=1.3.1.- {ECO:0000269|P…	C5I848_ASTSI SubName: Full=12-oxophytodienoic acid 10,10-reductase {ECO:0000313|EMBL:ACR77749.2}; Flags: Fragment;	NADH:flavin oxidoreductase/12-oxophytodienoate reductase	GO:0005737,cytoplasm; GO:0005739,mitochondrion; GO:0016629,12-oxophytodienoate reductase activity; GO:0010181,FMN binding; GO:0016491,oxidoreductase activity; GO:0006633,fatty acid biosynthetic process; GO:0009695,jasmonic acid biosynthetic process; GO:0031408,oxylipin biosynthetic process; GO:0009611,response to wounding; GO:0003674,molecular_function; GO:0003824,catalytic activity; GO:0016627,o…	NADH:flavin oxidoreductase / NADH oxidase family	--	--	--
Cluster-10049.12	1375	--	--	WD repeat-containing protein 43, partial [Trifolium pratense]	--	A0A2K3NE35_TRIPR SubName: Full=WD repeat-containing protein 43 {ECO:0000313|EMBL:PNY01304.1}; Flags: Fragment;	--	--	--	--	--	--
Cluster-10049.13	799	K05894 12-oxophytodienoic acid reductase [EC:1.3.1.42] | (RefSeq) putative 12-oxophytodienoate reductase 11 (A)	ko00592: alpha-Linolenic acid metabolism; ko01100: Metabolic pathways; ko01110: Biosynthesis of secondary metabolites	12-oxophytodienoic acid 10,10-reductase, partial [Astragalus sinicus]	OPR2_ARATH RecName: Full=12-oxophytodienoate reductase 2 {ECO:0000303|PubMed:10333582}; EC=1.3.1.42 {ECO:0000269|PubMed:10872231}; AltName: Full=12-oxophytodienoate-10,11-reductase 2 {ECO:0000303|PubMed:10333582}; Short=AtOPR2 {ECO:0000303|PubMed:10333582}; Short=OPDA-reductase 2 {ECO:0000305}; AltName: Full=4,5-didehydrojasmonate reductase {ECO:0000303|PubMed:29291349}; EC=1.3.1.- {ECO:0000269|P…	C5I848_ASTSI SubName: Full=12-oxophytodienoic acid 10,10-reductase {ECO:0000313|EMBL:ACR77749.2}; Flags: Fragment;	NADH:flavin oxidoreductase/12-oxophytodienoate reductase	GO:0005737,cytoplasm; GO:0005739,mitochondrion; GO:0016629,12-oxophytodienoate reductase activity; GO:0010181,FMN binding; GO:0016491,oxidoreductase activity; GO:0006633,fatty acid biosynthetic process; GO:0009695,jasmonic acid biosynthetic process; GO:0031408,oxylipin biosynthetic process; GO:0009611,response to wounding; GO:0003674,molecular_function; GO:0003824,catalytic activity; GO:0016627,o…	NADH:flavin oxidoreductase / NADH oxidase family	--	--	--
Cluster-10049.14	316	K05894 12-oxophytodienoic acid reductase [EC:1.3.1.42] | (RefSeq) putative 12-oxophytodienoate reductase 11 (A)	ko00592: alpha-Linolenic acid metabolism; ko01100: Metabolic pathways; ko01110: Biosynthesis of secondary metabolites	12-oxophytodienoate reductase [Trifolium pratense]	OPR1_SOLLC RecName: Full=12-oxophytodienoate reductase 1; EC=1.3.1.42; AltName: Full=12-oxophytodienoate-10,11-reductase 1; Short=OPDA-reductase 1; AltName: Full=LeOPR1;	A0A2K3MPB1_TRIPR SubName: Full=12-oxophytodienoate reductase {ECO:0000313|EMBL:PNX92640.1};	NADH:flavin oxidoreductase/12-oxophytodienoate reductase	GO:0005737,cytoplasm; GO:0016629,12-oxophytodienoate reductase activity; GO:0010181,FMN binding; GO:0016491,oxidoreductase activity; GO:0006633,fatty acid biosynthetic process; GO:0031408,oxylipin biosynthetic process; GO:0003674,molecular_function; GO:0003824,catalytic activity; GO:0016627,oxidoreductase activity, acting on the CH-CH group of donors; GO:0016628,oxidoreductase activity, acting on…	--	--	--	--
Cluster-10049.15	1488	K05894 12-oxophytodienoic acid reductase [EC:1.3.1.42] | (RefSeq) 12-oxophytodienoate reductase 2-like (A)	ko00592: alpha-Linolenic acid metabolism; ko01100: Metabolic pathways; ko01110: Biosynthesis of secondary metabolites	hypothetical protein TSUD_228710 [Trifolium subterraneum]	OPR1_ARATH RecName: Full=12-oxophytodienoate reductase 1 {ECO:0000303|PubMed:10333582}; EC=1.3.1.42 {ECO:0000269|PubMed:10872231, ECO:0000269|PubMed:9346960}; AltName: Full=12-oxophytodienoate-10,11-reductase 1 {ECO:0000303|PubMed:10333582}; Short=AtOPR1 {ECO:0000303|PubMed:10333582}; Short=OPDA-reductase 1 {ECO:0000305}; AltName: Full=FS-AT-I {ECO:0000305};	A0A2Z6LR47_TRISU RecName: Full=Oxidored_FMN domain-containing protein {ECO:0000259|Pfam:PF00724};	NADH:flavin oxidoreductase/12-oxophytodienoate reductase	GO:0005737,cytoplasm; GO:0016629,12-oxophytodienoate reductase activity; GO:0010181,FMN binding; GO:0016491,oxidoreductase activity; GO:0006633,fatty acid biosynthetic process; GO:0031408,oxylipin biosynthetic process; GO:0003674,molecular_function; GO:0003824,catalytic activity; GO:0016627,oxidoreductase activity, acting on the CH-CH group of donors; GO:0016628,oxidoreductase activity, acting on…	NADH:flavin oxidoreductase / NADH oxidase family	--	--	--
Cluster-10049.16	622	K05894 12-oxophytodienoic acid reductase [EC:1.3.1.42] | (RefSeq) putative 12-oxophytodienoate reductase 11 (A)	ko00592: alpha-Linolenic acid metabolism; ko01100: Metabolic pathways; ko01110: Biosynthesis of secondary metabolites	putative 12-oxophytodienoate reductase 11 [Morus notabilis]	OPR1_ARATH RecName: Full=12-oxophytodienoate reductase 1 {ECO:0000303|PubMed:10333582}; EC=1.3.1.42 {ECO:0000269|PubMed:10872231, ECO:0000269|PubMed:9346960}; AltName: Full=12-oxophytodienoate-10,11-reductase 1 {ECO:0000303|PubMed:10333582}; Short=AtOPR1 {ECO:0000303|PubMed:10333582}; Short=OPDA-reductase 1 {ECO:0000305}; AltName: Full=FS-AT-I {ECO:0000305};	W9S0R4_9ROSA SubName: Full=Putative 12-oxophytodienoate reductase 11 {ECO:0000313|EMBL:EXB81492.1};	NADH:flavin oxidoreductase/12-oxophytodienoate reductase	GO:0005737,cytoplasm; GO:0016629,12-oxophytodienoate reductase activity; GO:0010181,FMN binding; GO:0016491,oxidoreductase activity; GO:0006633,fatty acid biosynthetic process; GO:0031408,oxylipin biosynthetic process; GO:0003674,molecular_function; GO:0003824,catalytic activity; GO:0016627,oxidoreductase activity, acting on the CH-CH group of donors; GO:0016628,oxidoreductase activity, acting on…	NADH:flavin oxidoreductase / NADH oxidase family	--	--	--
Cluster-10049.17	572	K05894 12-oxophytodienoic acid reductase [EC:1.3.1.42] | (RefSeq) putative 12-oxophytodienoate reductase 11 (A)	ko00592: alpha-Linolenic acid metabolism; ko01100: Metabolic pathways; ko01110: Biosynthesis of secondary metabolites	putative 12-oxophytodienoate reductase 11 [Morus notabilis]	OPR1_ARATH RecName: Full=12-oxophytodienoate reductase 1 {ECO:0000303|PubMed:10333582}; EC=1.3.1.42 {ECO:0000269|PubMed:10872231, ECO:0000269|PubMed:9346960}; AltName: Full=12-oxophytodienoate-10,11-reductase 1 {ECO:0000303|PubMed:10333582}; Short=AtOPR1 {ECO:0000303|PubMed:10333582}; Short=OPDA-reductase 1 {ECO:0000305}; AltName: Full=FS-AT-I {ECO:0000305};	W9S0R4_9ROSA SubName: Full=Putative 12-oxophytodienoate reductase 11 {ECO:0000313|EMBL:EXB81492.1};	NADH:flavin oxidoreductase/12-oxophytodienoate reductase	GO:0005737,cytoplasm; GO:0016629,12-oxophytodienoate reductase activity; GO:0010181,FMN binding; GO:0016491,oxidoreductase activity; GO:0006633,fatty acid biosynthetic process; GO:0031408,oxylipin biosynthetic process; GO:0003674,molecular_function; GO:0003824,catalytic activity; GO:0016627,oxidoreductase activity, acting on the CH-CH group of donors; GO:0016628,oxidoreductase activity, acting on…	NADH:flavin oxidoreductase / NADH oxidase family	--	--	--
Cluster-10049.18	554	K05894 12-oxophytodienoic acid reductase [EC:1.3.1.42] | (RefSeq) putative 12-oxophytodienoate reductase 11 (A)	ko00592: alpha-Linolenic acid metabolism; ko01100: Metabolic pathways; ko01110: Biosynthesis of secondary metabolites	putative 12-oxophytodienoate reductase 11 [Morus notabilis]	OPR2_ARATH RecName: Full=12-oxophytodienoate reductase 2 {ECO:0000303|PubMed:10333582}; EC=1.3.1.42 {ECO:0000269|PubMed:10872231}; AltName: Full=12-oxophytodienoate-10,11-reductase 2 {ECO:0000303|PubMed:10333582}; Short=AtOPR2 {ECO:0000303|PubMed:10333582}; Short=OPDA-reductase 2 {ECO:0000305}; AltName: Full=4,5-didehydrojasmonate reductase {ECO:0000303|PubMed:29291349}; EC=1.3.1.- {ECO:0000269|P…	W9S0R4_9ROSA SubName: Full=Putative 12-oxophytodienoate reductase 11 {ECO:0000313|EMBL:EXB81492.1};	NADH:flavin oxidoreductase/12-oxophytodienoate reductase	GO:0005737,cytoplasm; GO:0005739,mitochondrion; GO:0016629,12-oxophytodienoate reductase activity; GO:0010181,FMN binding; GO:0016491,oxidoreductase activity; GO:0006633,fatty acid biosynthetic process; GO:0009695,jasmonic acid biosynthetic process; GO:0031408,oxylipin biosynthetic process; GO:0009611,response to wounding; GO:0003674,molecular_function; GO:0003824,catalytic activity; GO:0016627,o…	NADH:flavin oxidoreductase / NADH oxidase family	--	--	--
Cluster-10049.19	588	K05894 12-oxophytodienoic acid reductase [EC:1.3.1.42] | (RefSeq) putative 12-oxophytodienoate reductase 11 (A)	ko00592: alpha-Linolenic acid metabolism; ko01100: Metabolic pathways; ko01110: Biosynthesis of secondary metabolites	hypothetical protein DVH24_016562 [Malus domestica]	OPR2_ARATH RecName: Full=12-oxophytodienoate reductase 2 {ECO:0000303|PubMed:10333582}; EC=1.3.1.42 {ECO:0000269|PubMed:10872231}; AltName: Full=12-oxophytodienoate-10,11-reductase 2 {ECO:0000303|PubMed:10333582}; Short=AtOPR2 {ECO:0000303|PubMed:10333582}; Short=OPDA-reductase 2 {ECO:0000305}; AltName: Full=4,5-didehydrojasmonate reductase {ECO:0000303|PubMed:29291349}; EC=1.3.1.- {ECO:0000269|P…	A0A498HSM7_MALDO RecName: Full=Oxidored_FMN domain-containing protein {ECO:0000259|Pfam:PF00724};	NADH:flavin oxidoreductase/12-oxophytodienoate reductase	GO:0005737,cytoplasm; GO:0005739,mitochondrion; GO:0016629,12-oxophytodienoate reductase activity; GO:0010181,FMN binding; GO:0016491,oxidoreductase activity; GO:0006633,fatty acid biosynthetic process; GO:0009695,jasmonic acid biosynthetic process; GO:0031408,oxylipin biosynthetic process; GO:0009611,response to wounding; GO:0003674,molecular_function; GO:0003824,catalytic activity; GO:0016627,o…	NADH:flavin oxidoreductase / NADH oxidase family	--	--	--
Cluster-10049.2	582	K05894 12-oxophytodienoic acid reductase [EC:1.3.1.42] | (RefSeq) putative 12-oxophytodienoate reductase 11 (A)	ko00592: alpha-Linolenic acid metabolism; ko01100: Metabolic pathways; ko01110: Biosynthesis of secondary metabolites	hypothetical protein K1719_042501 [Acacia pycnantha]	OPR2_ARATH RecName: Full=12-oxophytodienoate reductase 2 {ECO:0000303|PubMed:10333582}; EC=1.3.1.42 {ECO:0000269|PubMed:10872231}; AltName: Full=12-oxophytodienoate-10,11-reductase 2 {ECO:0000303|PubMed:10333582}; Short=AtOPR2 {ECO:0000303|PubMed:10333582}; Short=OPDA-reductase 2 {ECO:0000305}; AltName: Full=4,5-didehydrojasmonate reductase {ECO:0000303|PubMed:29291349}; EC=1.3.1.- {ECO:0000269|P…	A0A5C7IB45_9ROSI RecName: Full=Oxidored_FMN domain-containing protein {ECO:0000259|Pfam:PF00724};	NADH:flavin oxidoreductase/12-oxophytodienoate reductase	GO:0005737,cytoplasm; GO:0005739,mitochondrion; GO:0016629,12-oxophytodienoate reductase activity; GO:0010181,FMN binding; GO:0016491,oxidoreductase activity; GO:0006633,fatty acid biosynthetic process; GO:0009695,jasmonic acid biosynthetic process; GO:0031408,oxylipin biosynthetic process; GO:0009611,response to wounding; GO:0003674,molecular_function; GO:0003824,catalytic activity; GO:0016627,o…	NADH:flavin oxidoreductase / NADH oxidase family	--	--	--
Cluster-10049.20	471	K05894 12-oxophytodienoic acid reductase [EC:1.3.1.42] | (RefSeq) 12-oxophytodienoate reductase 2-like (A)	ko00592: alpha-Linolenic acid metabolism; ko01100: Metabolic pathways; ko01110: Biosynthesis of secondary metabolites	hypothetical protein DVH24_016561 [Malus domestica]	OPR1_ARATH RecName: Full=12-oxophytodienoate reductase 1 {ECO:0000303|PubMed:10333582}; EC=1.3.1.42 {ECO:0000269|PubMed:10872231, ECO:0000269|PubMed:9346960}; AltName: Full=12-oxophytodienoate-10,11-reductase 1 {ECO:0000303|PubMed:10333582}; Short=AtOPR1 {ECO:0000303|PubMed:10333582}; Short=OPDA-reductase 1 {ECO:0000305}; AltName: Full=FS-AT-I {ECO:0000305};	A0A498HSI1_MALDO RecName: Full=Oxidored_FMN domain-containing protein {ECO:0000259|Pfam:PF00724};	NADH:flavin oxidoreductase/12-oxophytodienoate reductase	GO:0005737,cytoplasm; GO:0016629,12-oxophytodienoate reductase activity; GO:0010181,FMN binding; GO:0016491,oxidoreductase activity; GO:0006633,fatty acid biosynthetic process; GO:0031408,oxylipin biosynthetic process; GO:0003674,molecular_function; GO:0003824,catalytic activity; GO:0016627,oxidoreductase activity, acting on the CH-CH group of donors; GO:0016628,oxidoreductase activity, acting on…	NADH:flavin oxidoreductase / NADH oxidase family	--	--	--
Cluster-10049.21	390	K05894 12-oxophytodienoic acid reductase [EC:1.3.1.42] | (RefSeq) putative 12-oxophytodienoate reductase 11 (A)	ko00592: alpha-Linolenic acid metabolism; ko01100: Metabolic pathways; ko01110: Biosynthesis of secondary metabolites	OPDA reductase [Astragalus sinicus]	OPR11_ORYSJ RecName: Full=Putative 12-oxophytodienoate reductase 11; EC=1.3.1.-; AltName: Full=OPDA-reductase 11; Short=OsOPR11;	A0A097A2W7_ASTSI SubName: Full=OPDA reductase {ECO:0000313|EMBL:AIS40017.1};	NADH:flavin oxidoreductase/12-oxophytodienoate reductase	GO:0010181,FMN binding; GO:0016491,oxidoreductase activity; GO:0006633,fatty acid biosynthetic process; GO:0031408,oxylipin biosynthetic process; GO:0000166,nucleotide binding; GO:0003674,molecular_function; GO:0005488,binding; GO:0032553,ribonucleotide binding; GO:0036094,small molecule binding; GO:0043167,ion binding; GO:0043168,anion binding; GO:0097159,organic cyclic compound binding; GO:0097…	NADH:flavin oxidoreductase / NADH oxidase family	--	--	--
Cluster-10049.3	390	K05894 12-oxophytodienoic acid reductase [EC:1.3.1.42] | (RefSeq) putative 12-oxophytodienoate reductase 11 (A)	ko00592: alpha-Linolenic acid metabolism; ko01100: Metabolic pathways; ko01110: Biosynthesis of secondary metabolites	12-oxophytodienoate reductase [Trifolium pratense]	OPR4_ORYSJ RecName: Full=Putative 12-oxophytodienoate reductase 4; EC=1.3.1.-; AltName: Full=OPDA-reductase 4; Short=OsOPR4;	A0A2K3MPB1_TRIPR SubName: Full=12-oxophytodienoate reductase {ECO:0000313|EMBL:PNX92640.1};	NADH:flavin oxidoreductase/12-oxophytodienoate reductase	GO:0010181,FMN binding; GO:0016491,oxidoreductase activity; GO:0006633,fatty acid biosynthetic process; GO:0009695,jasmonic acid biosynthetic process; GO:0031408,oxylipin biosynthetic process; GO:0000166,nucleotide binding; GO:0003674,molecular_function; GO:0005488,binding; GO:0032553,ribonucleotide binding; GO:0036094,small molecule binding; GO:0043167,ion binding; GO:0043168,anion binding; GO:0…	--	--	--	--
Cluster-10049.4	814	K05894 12-oxophytodienoic acid reductase [EC:1.3.1.42] | (RefSeq) 12-oxophytodienoate reductase 2 (A)	ko00592: alpha-Linolenic acid metabolism; ko01100: Metabolic pathways; ko01110: Biosynthesis of secondary metabolites	12-oxophytodienoic acid 10,10-reductase, partial [Astragalus sinicus]	OPR11_ORYSJ RecName: Full=Putative 12-oxophytodienoate reductase 11; EC=1.3.1.-; AltName: Full=OPDA-reductase 11; Short=OsOPR11;	C5I848_ASTSI SubName: Full=12-oxophytodienoic acid 10,10-reductase {ECO:0000313|EMBL:ACR77749.2}; Flags: Fragment;	NADH:flavin oxidoreductase/12-oxophytodienoate reductase	GO:0010181,FMN binding; GO:0016491,oxidoreductase activity; GO:0006633,fatty acid biosynthetic process; GO:0031408,oxylipin biosynthetic process; GO:0000166,nucleotide binding; GO:0003674,molecular_function; GO:0005488,binding; GO:0032553,ribonucleotide binding; GO:0036094,small molecule binding; GO:0043167,ion binding; GO:0043168,anion binding; GO:0097159,organic cyclic compound binding; GO:0097…	NADH:flavin oxidoreductase / NADH oxidase family	--	--	--
Cluster-10049.5	1351	K05894 12-oxophytodienoic acid reductase [EC:1.3.1.42] | (RefSeq) putative 12-oxophytodienoate reductase 11 (A)	ko00592: alpha-Linolenic acid metabolism; ko01100: Metabolic pathways; ko01110: Biosynthesis of secondary metabolites	12-oxophytodienoic acid 10,10-reductase, partial [Astragalus sinicus]	OPR11_ORYSJ RecName: Full=Putative 12-oxophytodienoate reductase 11; EC=1.3.1.-; AltName: Full=OPDA-reductase 11; Short=OsOPR11;	C5I848_ASTSI SubName: Full=12-oxophytodienoic acid 10,10-reductase {ECO:0000313|EMBL:ACR77749.2}; Flags: Fragment;	NADH:flavin oxidoreductase/12-oxophytodienoate reductase	GO:0010181,FMN binding; GO:0016491,oxidoreductase activity; GO:0006633,fatty acid biosynthetic process; GO:0031408,oxylipin biosynthetic process; GO:0000166,nucleotide binding; GO:0003674,molecular_function; GO:0005488,binding; GO:0032553,ribonucleotide binding; GO:0036094,small molecule binding; GO:0043167,ion binding; GO:0043168,anion binding; GO:0097159,organic cyclic compound binding; GO:0097…	NADH:flavin oxidoreductase / NADH oxidase family	--	--	--
Cluster-10049.6	1430	K05894 12-oxophytodienoic acid reductase [EC:1.3.1.42] | (RefSeq) 12-oxophytodienoate reductase 2 (A)	ko00592: alpha-Linolenic acid metabolism; ko01100: Metabolic pathways; ko01110: Biosynthesis of secondary metabolites	12-oxophytodienoate reductase 2 [Cajanus cajan]	OPR2_ARATH RecName: Full=12-oxophytodienoate reductase 2 {ECO:0000303|PubMed:10333582}; EC=1.3.1.42 {ECO:0000269|PubMed:10872231}; AltName: Full=12-oxophytodienoate-10,11-reductase 2 {ECO:0000303|PubMed:10333582}; Short=AtOPR2 {ECO:0000303|PubMed:10333582}; Short=OPDA-reductase 2 {ECO:0000305}; AltName: Full=4,5-didehydrojasmonate reductase {ECO:0000303|PubMed:29291349}; EC=1.3.1.- {ECO:0000269|P…	A0A444Z7S6_ARAHY RecName: Full=Oxidored_FMN domain-containing protein {ECO:0000259|Pfam:PF00724};	NADH:flavin oxidoreductase/12-oxophytodienoate reductase	GO:0005737,cytoplasm; GO:0005739,mitochondrion; GO:0016629,12-oxophytodienoate reductase activity; GO:0010181,FMN binding; GO:0016491,oxidoreductase activity; GO:0006633,fatty acid biosynthetic process; GO:0009695,jasmonic acid biosynthetic process; GO:0031408,oxylipin biosynthetic process; GO:0009611,response to wounding; GO:0003674,molecular_function; GO:0003824,catalytic activity; GO:0016627,o…	NADH:flavin oxidoreductase / NADH oxidase family	--	--	--
Cluster-10049.7	1335	K05894 12-oxophytodienoic acid reductase [EC:1.3.1.42] | (RefSeq) putative 12-oxophytodienoate reductase 11 (A)	ko00592: alpha-Linolenic acid metabolism; ko01100: Metabolic pathways; ko01110: Biosynthesis of secondary metabolites	12-oxophytodienoic acid 10,10-reductase, partial [Astragalus sinicus]	OPR2_ARATH RecName: Full=12-oxophytodienoate reductase 2 {ECO:0000303|PubMed:10333582}; EC=1.3.1.42 {ECO:0000269|PubMed:10872231}; AltName: Full=12-oxophytodienoate-10,11-reductase 2 {ECO:0000303|PubMed:10333582}; Short=AtOPR2 {ECO:0000303|PubMed:10333582}; Short=OPDA-reductase 2 {ECO:0000305}; AltName: Full=4,5-didehydrojasmonate reductase {ECO:0000303|PubMed:29291349}; EC=1.3.1.- {ECO:0000269|P…	C5I848_ASTSI SubName: Full=12-oxophytodienoic acid 10,10-reductase {ECO:0000313|EMBL:ACR77749.2}; Flags: Fragment;	NADH:flavin oxidoreductase/12-oxophytodienoate reductase	GO:0005737,cytoplasm; GO:0005739,mitochondrion; GO:0016629,12-oxophytodienoate reductase activity; GO:0010181,FMN binding; GO:0016491,oxidoreductase activity; GO:0006633,fatty acid biosynthetic process; GO:0009695,jasmonic acid biosynthetic process; GO:0031408,oxylipin biosynthetic process; GO:0009611,response to wounding; GO:0003674,molecular_function; GO:0003824,catalytic activity; GO:0016627,o…	NADH:flavin oxidoreductase / NADH oxidase family	--	--	--
Cluster-10049.8	3380	K05894 12-oxophytodienoic acid reductase [EC:1.3.1.42] | (RefSeq) putative 12-oxophytodienoate reductase 11 (A)	ko00592: alpha-Linolenic acid metabolism; ko01100: Metabolic pathways; ko01110: Biosynthesis of secondary metabolites	12-oxophytodienoate reductase [Trifolium pratense]	OPR1_SOLLC RecName: Full=12-oxophytodienoate reductase 1; EC=1.3.1.42; AltName: Full=12-oxophytodienoate-10,11-reductase 1; Short=OPDA-reductase 1; AltName: Full=LeOPR1;	A0A2K3L822_TRIPR SubName: Full=12-oxophytodienoate reductase {ECO:0000313|EMBL:PNX74692.1};	NADH:flavin oxidoreductase/12-oxophytodienoate reductase	GO:0005737,cytoplasm; GO:0016629,12-oxophytodienoate reductase activity; GO:0010181,FMN binding; GO:0016491,oxidoreductase activity; GO:0006633,fatty acid biosynthetic process; GO:0031408,oxylipin biosynthetic process; GO:0003674,molecular_function; GO:0003824,catalytic activity; GO:0016627,oxidoreductase activity, acting on the CH-CH group of donors; GO:0016628,oxidoreductase activity, acting on…	NADH:flavin oxidoreductase / NADH oxidase family	--	--	--
Cluster-10049.9	814	K05894 12-oxophytodienoic acid reductase [EC:1.3.1.42] | (RefSeq) 12-oxophytodienoate reductase 2 (A)	ko00592: alpha-Linolenic acid metabolism; ko01100: Metabolic pathways; ko01110: Biosynthesis of secondary metabolites	12-oxophytodienoate reductase 2 [Cajanus cajan]	OPR11_ORYSJ RecName: Full=Putative 12-oxophytodienoate reductase 11; EC=1.3.1.-; AltName: Full=OPDA-reductase 11; Short=OsOPR11;	A0A151SD44_CAJCA SubName: Full=12-oxophytodienoate reductase 2 {ECO:0000313|EMBL:KYP52730.1};	NADH:flavin oxidoreductase/12-oxophytodienoate reductase	GO:0010181,FMN binding; GO:0016491,oxidoreductase activity; GO:0006633,fatty acid biosynthetic process; GO:0031408,oxylipin biosynthetic process; GO:0000166,nucleotide binding; GO:0003674,molecular_function; GO:0005488,binding; GO:0032553,ribonucleotide binding; GO:0036094,small molecule binding; GO:0043167,ion binding; GO:0043168,anion binding; GO:0097159,organic cyclic compound binding; GO:0097…	NADH:flavin oxidoreductase / NADH oxidase family	--	--	--
Cluster-1005.0	440	--	--	--	--	--	--	--	--	--	--	--
Cluster-10050.0	621	--	--	photosynthetic NDH subunit of subcomplex B 2, chloroplastic [Medicago truncatula]	PNSB2_ARATH RecName: Full=Photosynthetic NDH subunit of subcomplex B 2, chloroplastic {ECO:0000303|PubMed:21785130}; Short=Protein PnsB2 {ECO:0000303|PubMed:21785130}; AltName: Full=NAD(P)H DEHYDROGENASE SUBUNIT 45 {ECO:0000303|PubMed:18974055}; AltName: Full=NDH-DEPENDENT CYCLIC ELECTRON FLOW 2 {ECO:0000303|PubMed:18785996}; Flags: Precursor;	A2Q5N9_MEDTR SubName: Full=Galactose mutarotase-like {ECO:0000313|EMBL:ABN09801.1}; SubName: Full=NDH-dependent cyclic electron flow protein, putative {ECO:0000313|EMBL:AES80836.1}; SubName: Full=Putative galactose mutarotase-like domain-containing protein {ECO:0000313|EMBL:RHN47454.1};	--	GO:0009534,chloroplast thylakoid; GO:0009535,chloroplast thylakoid membrane; GO:0005737,cytoplasm; GO:0010598,NAD(P)H dehydrogenase complex (plastoquinone); GO:0030246,carbohydrate binding; GO:0047938,glucose-6-phosphate 1-epimerase activity; GO:0005975,carbohydrate metabolic process; GO:0009773,photosynthetic electron transport in photosystem I; GO:0003674,molecular_function; GO:0005488,binding;…	--	--	--	--
Cluster-10051.0	471	--	--	Classical arabinogalactan protein 26 [Spatholobus suberectus]	AGP26_ARATH RecName: Full=Classical arabinogalactan protein 26; Flags: Precursor;	A0A396JYS1_MEDTR SubName: Full=Uncharacterized protein {ECO:0000313|EMBL:RHN81165.1};	--	GO:0031225,anchored component of membrane; GO:0005886,plasma membrane; GO:0005575,cellular_component; GO:0016020,membrane; GO:0031224,intrinsic component of membrane; GO:0110165,cellular anatomical entity; GO:0071944,cell periphery	--	--	--	--
Cluster-10052.0	377	--	--	--	--	--	--	--	--	--	--	--
Cluster-10053.0	541	K03319 divalent anion:Na+ symporter, DASS family | (RefSeq) dicarboxylate transporter 2.1, chloroplastic-like (A)	--	dicarboxylate transporter 1, chloroplastic [Medicago truncatula]	DIT1_SPIOL RecName: Full=Dicarboxylate transporter 1, chloroplastic; Short=SODIT1; AltName: Full=2-oxoglutarate/malate translocator; Flags: Precursor;	A0A072UWF8_MEDTR SubName: Full=2-oxoglutarate/malate translocator {ECO:0000313|EMBL:KEH30210.1}; SubName: Full=Putative sodium/sulfate symporter {ECO:0000313|EMBL:RHN61046.1};	--	GO:0009706,chloroplast inner membrane; GO:0016021,integral component of membrane; GO:0015139,alpha-ketoglutarate transmembrane transporter activity; GO:0015140,malate transmembrane transporter activity; GO:0015742,alpha-ketoglutarate transport; GO:0015743,malate transport; GO:0003674,molecular_function; GO:0005215,transporter activity; GO:0005310,dicarboxylic acid transmembrane transporter activi…	Sodium:sulfate symporter transmembrane region	--	--	--
Cluster-10054.0	556	--	--	--	--	--	--	--	--	--	--	--
Cluster-10055.0	1232	K13418 somatic embryogenesis receptor kinase 1 [EC:2.7.10.1 2.7.11.1] | (RefSeq) somatic embryogenesis receptor kinase 2 (A)	--	receptor protein kinase [Spatholobus suberectus]	LRL21_ARATH RecName: Full=LEAF RUST 10 DISEASE-RESISTANCE LOCUS RECEPTOR-LIKE PROTEIN KINASE-like 2.1 {ECO:0000303|PubMed:12805585}; EC=2.7.11.1; AltName: Full=Probable receptor-like serine/threonine-protein kinase LRK10L-2.1 {ECO:0000305}; Flags: Precursor;	A0A3Q7YEU5_CICAR SubName: Full=LEAF RUST 10 DISEASE-RESISTANCE LOCUS RECEPTOR-LIKE PROTEIN KINASE-like 2.4 {ECO:0000313|RefSeq:XP_027189480.1};	--	GO:0016021,integral component of membrane; GO:0005524,ATP binding; GO:0030247,polysaccharide binding; GO:0106310,protein serine kinase activity; GO:0004674,protein serine/threonine kinase activity; GO:0006468,protein phosphorylation; GO:0000166,nucleotide binding; GO:0003674,molecular_function; GO:0005488,binding; GO:0017076,purine nucleotide binding; GO:0030554,adenyl nucleotide binding; GO:0032…	Protein kinase domain	--	--	--
Cluster-10056.0	671	K23678 solute carrier family 66 (lysosomal lysine-arginine transporter), member 1 | (RefSeq) lysosomal amino acid transporter 1 isoform X1 (A)	--	hypothetical protein MtrunA17_Chr8g0373681 [Medicago truncatula]	--	A0A396GTN7_MEDTR SubName: Full=Uncharacterized protein {ECO:0000313|EMBL:RHN42145.1};	Predicted membrane protein	GO:0016021,integral component of membrane; GO:0005575,cellular_component; GO:0016020,membrane; GO:0031224,intrinsic component of membrane; GO:0110165,cellular anatomical entity	--	--	--	--
Cluster-10056.1	774	K23678 solute carrier family 66 (lysosomal lysine-arginine transporter), member 1 | (RefSeq) PQ-loop repeat-containing protein (A)	--	hypothetical protein JHK85_003470 [Glycine max]	--	A0A0R0KT37_SOYBN SubName: Full=Uncharacterized protein {ECO:0000313|EMBL:KRH69958.1, ECO:0000313|EnsemblPlants:KRH69958};	Predicted membrane protein	GO:0016021,integral component of membrane; GO:0005575,cellular_component; GO:0016020,membrane; GO:0031224,intrinsic component of membrane; GO:0110165,cellular anatomical entity	--	--	--	--
Cluster-10056.2	1536	K23678 solute carrier family 66 (lysosomal lysine-arginine transporter), member 1 | (RefSeq) lysosomal amino acid transporter 1 isoform X1 (A)	--	lysosomal amino acid transporter 1 isoform X1 [Glycine max]	--	A0A396GTN7_MEDTR SubName: Full=Uncharacterized protein {ECO:0000313|EMBL:RHN42145.1};	Predicted membrane protein	GO:0016021,integral component of membrane; GO:0005575,cellular_component; GO:0016020,membrane; GO:0031224,intrinsic component of membrane; GO:0110165,cellular anatomical entity	--	--	--	--
Cluster-10056.3	1831	K23678 solute carrier family 66 (lysosomal lysine-arginine transporter), member 1 | (RefSeq) lysosomal amino acid transporter 1 isoform X1 (A)	--	lysosomal amino acid transporter 1 isoform X1 [Medicago truncatula]	--	G7LFJ3_MEDTR SubName: Full=PQ-loop protein/transmembrane family protein {ECO:0000313|EMBL:AET03980.2};	Predicted membrane protein	GO:0016021,integral component of membrane; GO:0005575,cellular_component; GO:0016020,membrane; GO:0031224,intrinsic component of membrane; GO:0110165,cellular anatomical entity	PQ loop repeat	--	--	--
Cluster-10057.0	861	K00679 phospholipid:diacylglycerol acyltransferase [EC:2.3.1.158] | (RefSeq) hypothetical protein (A)	ko00561: Glycerolipid metabolism; ko01100: Metabolic pathways	hypothetical protein L6164_019009 [Bauhinia variegata]	GDL78_ARATH RecName: Full=GDSL esterase/lipase At5g22810; EC=3.1.1.-; AltName: Full=Extracellular lipase At5g22810; Flags: Precursor;	A0A371FCR9_MUCPR SubName: Full=GDSL esterase/lipase {ECO:0000313|EMBL:RDX76088.1};	--	GO:0005576,extracellular region; GO:0016788,hydrolase activity, acting on ester bonds; GO:0016042,lipid catabolic process; GO:0003674,molecular_function; GO:0003824,catalytic activity; GO:0016787,hydrolase activity; GO:0006629,lipid metabolic process; GO:0008150,biological_process; GO:0008152,metabolic process; GO:0009056,catabolic process; GO:0044238,primary metabolic process; GO:0071704,organic…	--	--	--	--
Cluster-10058.0	784	--	--	--	--	--	--	--	--	--	--	--
Cluster-10059.0	730	--	--	--	--	--	--	--	--	--	--	--
Cluster-1006.0	386	--	--	--	--	--	--	--	--	--	--	--
Cluster-10060.0	696	K11436 type I protein arginine methyltransferase [EC:2.1.1.319] | (RefSeq) probable protein arginine N-methyltransferase 3 (A)	--	probable protein arginine N-methyltransferase 3 isoform X2 [Arachis hypogaea]	--	A0A6P5MUB3_ARADU SubName: Full=probable protein arginine N-methyltransferase 3 isoform X2 {ECO:0000313|RefSeq:XP_020988195.1};	--	GO:0016274,protein-arginine N-methyltransferase activity; GO:0018216,peptidyl-arginine methylation; GO:0003674,molecular_function; GO:0003824,catalytic activity; GO:0008168,methyltransferase activity; GO:0008170,N-methyltransferase activity; GO:0008276,protein methyltransferase activity; GO:0008757,S-adenosylmethionine-dependent methyltransferase activity; GO:0016273,arginine N-methyltransferase …	--	--	--	--
Cluster-10061.0	342	--	--	--	--	--	--	--	--	--	--	--
Cluster-10062.0	835	--	--	--	--	--	--	--	--	--	--	--
Cluster-10063.0	908	K03327 multidrug resistance protein, MATE family | (Kazusa) Lj0g3v0119529.1; - (A)	--	hypothetical protein TanjilG_20100 [Lupinus angustifolius]	DTX49_ARATH RecName: Full=Protein DETOXIFICATION 49 {ECO:0000303|PubMed:11739388}; Short=AtDTX49 {ECO:0000303|PubMed:11739388}; AltName: Full=Multidrug and toxic compound extrusion protein 49 {ECO:0000305}; Short=MATE protein 49 {ECO:0000305}; AltName: Full=Protein NOVEL ION CARRIER 1 {ECO:0000303|Ref.1}; Short=Protein NIC1 {ECO:0000303|Ref.1};	A0A4P1RD14_LUPAN RecName: Full=Protein DETOXIFICATION {ECO:0000256|RuleBase:RU004914}; AltName: Full=Multidrug and toxic compound extrusion protein {ECO:0000256|RuleBase:RU004914};	Uncharacterized membrane protein, predicted efflux pump	GO:0016021,integral component of membrane; GO:0016020,membrane; GO:0015297,antiporter activity; GO:0022857,transmembrane transporter activity; GO:0042910,xenobiotic transmembrane transporter activity; GO:1990961,xenobiotic detoxification by transmembrane export across the plasma membrane; GO:0003674,molecular_function; GO:0005215,transporter activity; GO:0015291,secondary active transmembrane tra…	MatE	--	--	--
Cluster-10064.0	315	--	--	--	--	--	--	--	--	--	--	--
Cluster-10065.0	1225	--	--	uncharacterized protein LOC123902684 [Trifolium pratense]	--	A0A2K3PPG6_TRIPR SubName: Full=Uncharacterized protein {ECO:0000313|EMBL:PNY17186.1};	--	--	--	--	--	--
Cluster-10066.0	668	--	--	--	--	--	--	--	--	--	--	--
Cluster-10067.0	1051	K24205 protein lifeguard | (RefSeq) hypothetical protein (A)	--	hypothetical protein IFM89_013722 [Coptis chinensis]	LFG3_ARATH RecName: Full=Protein LIFEGUARD 3 {ECO:0000303|PubMed:23888068}; Short=AtLFG3 {ECO:0000303|PubMed:23888068};	A0A7S1G727_9STRA SubName: Full=Hypothetical protein {ECO:0000313|EMBL:CAD8915339.1};	N-methyl-D-aspartate receptor glutamate-binding subunit	GO:0016021,integral component of membrane; GO:0016020,membrane; GO:0034620,cellular response to unfolded protein; GO:0006950,response to stress; GO:0006986,response to unfolded protein; GO:0008150,biological_process; GO:0009987,cellular process; GO:0010033,response to organic substance; GO:0033554,cellular response to stress; GO:0035966,response to topologically incorrect protein; GO:0035967,cell…	Inhibitor of apoptosis-promoting Bax1	--	--	--
Cluster-10068.0	253	--	--	--	--	--	--	--	--	--	--	--
Cluster-10069.0	673	--	--	unknown [Medicago truncatula]	LTPG1_ARATH RecName: Full=Non-specific lipid transfer protein GPI-anchored 1 {ECO:0000303|PubMed:19321705, ECO:0000303|PubMed:19366900, ECO:0000303|PubMed:23893219}; Short=AtLTPG-1 {ECO:0000303|PubMed:19321705, ECO:0000303|PubMed:19366900, ECO:0000303|PubMed:23893219}; Short=Protein LTP-GPI-ANCHORED 1 {ECO:0000303|PubMed:19321705, ECO:0000303|PubMed:19366900, ECO:0000303|PubMed:23893219}; Flags: …	I3S355_MEDTR RecName: Full=AAI domain-containing protein {ECO:0000259|SMART:SM00499};	--	GO:0031225,anchored component of membrane; GO:0046658,anchored component of plasma membrane; GO:0005783,endoplasmic reticulum; GO:0005576,extracellular region; GO:0005794,Golgi apparatus; GO:0005634,nucleus; GO:0009505,plant-type cell wall; GO:0005886,plasma membrane; GO:0099503,secretory vesicle; GO:0008289,lipid binding; GO:0042335,cuticle development; GO:0050832,defense response to fungus; GO:…	Probable lipid transfer	--	--	--
Cluster-1007.0	675	--	--	--	--	--	--	--	--	--	--	--
Cluster-10070.0	517	K20784 arabinosyltransferase [EC:2.4.2.-] | (RefSeq) uncharacterized LOC101505601 (A)	ko00514: Other types of O-glycan biosynthesis	--	--	--	--	--	--	--	--	--
Cluster-10071.0	1335	K22588 acetylserotonin O-methyltransferase, plant [EC:2.1.1.4] | (RefSeq) probable O-methyltransferase 3 (A)	ko00380: Tryptophan metabolism; ko01100: Metabolic pathways; ko01110: Biosynthesis of secondary metabolites	probable O-methyltransferase 3 [Glycine soja]	OMT3_HUMLU RecName: Full=Probable O-methyltransferase 3 {ECO:0000303|PubMed:18223037}; Short=HlOMT3 {ECO:0000303|PubMed:18223037}; EC=2.1.1.- {ECO:0000305};	A0A445H8G0_GLYSO SubName: Full=Putative O-methyltransferase 3 isoform A {ECO:0000313|EMBL:RZB69915.1};	Hydroxyindole-O-methyltransferase and related SAM-dependent methyltransferases	GO:0008171,O-methyltransferase activity; GO:0046983,protein dimerization activity; GO:0032259,methylation; GO:0003674,molecular_function; GO:0003824,catalytic activity; GO:0008168,methyltransferase activity; GO:0016740,transferase activity; GO:0016741,transferase activity, transferring one-carbon groups; GO:0005488,binding; GO:0005515,protein binding; GO:0008150,biological_process; GO:0008152,met…	O-methyltransferase domain	--	--	--
Cluster-10072.0	1163	--	--	--	--	--	--	--	--	--	--	--
Cluster-10073.0	508	--	--	--	--	--	--	--	--	--	--	--
Cluster-10074.0	348	K01535 H+-transporting ATPase [EC:7.1.2.1] | (RefSeq) plasma membrane ATPase 4 isoform X1 (A)	ko00190: Oxidative phosphorylation; ko01100: Metabolic pathways	plasma membrane ATPase-like isoform X2 [Trifolium pratense]	PMA8_ARATH RecName: Full=ATPase 8, plasma membrane-type; EC=7.1.2.1; AltName: Full=Proton pump 8;	A0A8B8LJD3_ABRPR RecName: Full=Plasma membrane ATPase {ECO:0000256|RuleBase:RU362083}; EC=7.1.2.1 {ECO:0000256|RuleBase:RU362083};	Plasma membrane H+-transporting ATPase	GO:0016021,integral component of membrane; GO:0005886,plasma membrane; GO:0005524,ATP binding; GO:0016887,ATP hydrolysis activity; GO:0046872,metal ion binding; GO:0015662,P-type ion transporter activity; GO:0008553,P-type proton-exporting transporter activity; GO:0034220,ion transmembrane transport; GO:0120029,proton export across plasma membrane; GO:1902600,proton transmembrane transport; GO:00…	--	--	--	--
Cluster-10075.0	1986	K14684 solute carrier family 25 (mitochondrial phosphate transporter), member 23/24/25/41 | (RefSeq) calcium-dependent mitochondrial ATP-magnesium/phosphate carrier protein 2-like isoform X1 (A)	--	calcium-dependent mitochondrial ATP-magnesium/phosphate carrier protein 2-like isoform X1 [Trifolium pratense]	MAPC2_ARATH RecName: Full=Calcium-dependent mitochondrial ATP-magnesium/phosphate carrier protein 2 {ECO:0000303|PubMed:22062157}; Short=AtAPC2 {ECO:0000303|PubMed:26140942, ECO:0000303|PubMed:28695448}; Short=Mitochondrial ATP-Mg/Pi carrier protein 2 {ECO:0000303|PubMed:22062157, ECO:0000303|PubMed:28695448};	A0A072UCC3_MEDTR SubName: Full=Substrate carrier family protein {ECO:0000313|EMBL:KEH23500.1};	Predicted mitochondrial carrier protein	GO:0016021,integral component of membrane; GO:0005743,mitochondrial inner membrane; GO:0005739,mitochondrion; GO:0015217,ADP transmembrane transporter activity; GO:0080122,AMP transmembrane transporter activity; GO:0005347,ATP transmembrane transporter activity; GO:0005509,calcium ion binding; GO:0015085,calcium ion transmembrane transporter activity; GO:0015114,phosphate ion transmembrane transp…	Mitochondrial carrier protein	--	--	--
Cluster-10076.0	598	--	--	--	--	--	--	--	--	--	--	--
Cluster-10077.0	447	--	--	--	--	--	--	--	--	--	--	--
Cluster-10078.0	622	--	--	--	--	--	--	--	--	--	--	--
Cluster-10079.0	470	--	--	--	--	--	--	--	--	--	--	--
Cluster-1008.0	341	--	--	--	--	--	--	--	--	--	--	--
Cluster-10080.0	717	K01322 prolyl oligopeptidase [EC:3.4.21.26] | (RefSeq) prolyl endopeptidase (A)	--	putative prolyl oligopeptidase [Medicago truncatula]	--	A0A396JKF9_MEDTR SubName: Full=Putative prolyl oligopeptidase {ECO:0000313|EMBL:RHN77674.1}; EC=3.4.21.26 {ECO:0000313|EMBL:RHN77674.1};	Predicted serine protease	GO:0004252,serine-type endopeptidase activity; GO:0006508,proteolysis; GO:0003674,molecular_function; GO:0003824,catalytic activity; GO:0004175,endopeptidase activity; GO:0008233,peptidase activity; GO:0008236,serine-type peptidase activity; GO:0016787,hydrolase activity; GO:0017171,serine hydrolase activity; GO:0140096,catalytic activity, acting on a protein; GO:0006807,nitrogen compound metabol…	--	--	--	--
Cluster-10081.0	385	--	--	--	--	--	--	--	--	--	--	--
Cluster-10082.0	309	--	--	Myb/SANT-like DNA-binding domain protein [Medicago truncatula]	--	G7LHV4_MEDTR SubName: Full=Myb/SANT-like DNA-binding domain protein {ECO:0000313|EMBL:AET04148.1};	--	GO:0003677,DNA binding; GO:0003674,molecular_function; GO:0003676,nucleic acid binding; GO:0005488,binding; GO:0097159,organic cyclic compound binding; GO:1901363,heterocyclic compound binding	--	--	--	--
Cluster-10083.0	289	--	--	--	--	--	--	--	--	--	--	--
Cluster-10084.0	1655	K12129 pseudo-response regulator 7 | (RefSeq) two-component response regulator-like APRR7 (A)	ko04712: Circadian rhythm - plant	two-component response regulator-like APRR7 [Cucumis sativus]	APRR7_ARATH RecName: Full=Two-component response regulator-like APRR7; AltName: Full=Pseudo-response regulator 7;	A0A0A0KX32_CUCSA SubName: Full=Uncharacterized protein {ECO:0000313|EMBL:KGN54195.1};	GATA-4/5/6 transcription factors	GO:0005739,mitochondrion; GO:0005634,nucleus; GO:0003677,DNA binding; GO:0007623,circadian rhythm; GO:0009736,cytokinin-activated signaling pathway; GO:0045892,negative regulation of DNA-templated transcription; GO:0000160,phosphorelay signal transduction system; GO:0010017,red or far-red light signaling pathway; GO:0006355,regulation of DNA-templated transcription; GO:0003674,molecular_function;…	CCT motif	Others	TR	Others
Cluster-10085.0	347	--	--	--	--	--	--	--	--	--	--	--
Cluster-10086.0	474	--	--	--	--	--	--	--	--	--	--	--
Cluster-10087.0	607	K01188 beta-glucosidase [EC:3.2.1.21] | (RefSeq) cyanogenic beta-glucosidase-like isoform X1 (A)	ko00460: Cyanoamino acid metabolism; ko00500: Starch and sucrose metabolism; ko00999: Biosynthesis of various plant secondary metabolites; ko01100: Metabolic pathways; ko01110: Biosynthesis of secondary metabolites	cyanogenic beta-glucosidase-like isoform X2 [Vigna unguiculata]	BGLT_TRIRP RecName: Full=Cyanogenic beta-glucosidase; EC=3.2.1.21; AltName: Full=Linamarase; Flags: Precursor; Fragment;	A0A392M1H6_9FABA SubName: Full=Beta-glucosidase 12-like {ECO:0000313|EMBL:MCH81160.1}; Flags: Fragment;	Beta-glucosidase, lactase phlorizinhydrolase, and related proteins	GO:0008422,beta-glucosidase activity; GO:0102483,scopolin beta-glucosidase activity; GO:0005975,carbohydrate metabolic process; GO:0003674,molecular_function; GO:0003824,catalytic activity; GO:0004553,hydrolase activity, hydrolyzing O-glycosyl compounds; GO:0015926,glucosidase activity; GO:0016787,hydrolase activity; GO:0016798,hydrolase activity, acting on glycosyl bonds; GO:0008150,biological_p…	Glycosyl hydrolase family 1	--	--	--
Cluster-10088.0	534	--	--	--	--	--	--	--	--	--	--	--
Cluster-10089.0	795	--	--	--	--	--	--	--	--	--	--	--
Cluster-1009.0	502	K01115 phospholipase D1/2 [EC:3.1.4.4] | (RefSeq) phospholipase D alpha 1-like isoform X1 (A)	ko00564: Glycerophospholipid metabolism; ko00565: Ether lipid metabolism; ko01100: Metabolic pathways; ko01110: Biosynthesis of secondary metabolites; ko04144: Endocytosis	phospholipase D alpha 1-like isoform X2 [Trifolium pratense]	PLDA1_MAIZE RecName: Full=Phospholipase D alpha 1; Short=PLD alpha 1; EC=3.1.4.4; AltName: Full=Choline phosphatase 1; AltName: Full=Phosphatidylcholine-hydrolyzing phospholipase D 1;	A0A2K3NBK6_TRIPR RecName: Full=Phospholipase D {ECO:0000256|ARBA:ARBA00012027}; EC=3.1.4.4 {ECO:0000256|ARBA:ARBA00012027}; Flags: Fragment;	Phospholipase D1	GO:0005886,plasma membrane; GO:0005509,calcium ion binding; GO:0070290,N-acylphosphatidylethanolamine-specific phospholipase D activity; GO:0004630,phospholipase D activity; GO:0046470,phosphatidylcholine metabolic process; GO:0009395,phospholipid catabolic process; GO:0003674,molecular_function; GO:0005488,binding; GO:0043167,ion binding; GO:0043169,cation binding; GO:0046872,metal ion binding; …	Phospholipase D Active site motif	--	--	--
Cluster-10090.0	902	--	--	protein E6-like [Pisum sativum]	E6_GOSHI RecName: Full=Protein E6;	G7ISF3_MEDTR SubName: Full=Transmembrane protein, putative {ECO:0000313|EMBL:AES63886.1};	--	GO:0005576,extracellular region; GO:0090378,seed trichome elongation; GO:0000003,reproduction; GO:0000902,cell morphogenesis; GO:0000904,cell morphogenesis involved in differentiation; GO:0003006,developmental process involved in reproduction; GO:0007275,multicellular organism development; GO:0008150,biological_process; GO:0009653,anatomical structure morphogenesis; GO:0009791,post-embryonic deve…	--	--	--	--
Cluster-10091.0	529	K07025 putative hydrolase of the HAD superfamily | (RefSeq) uncharacterized protein LOC25498498 (A)	--	unknown [Medicago truncatula]	--	B7FKS5_MEDTR SubName: Full=Uncharacterized protein {ECO:0000313|EMBL:ACJ85359.1};	Haloacid dehalogenase-like hydrolase	--	Haloacid dehalogenase-like hydrolase	--	--	--
Cluster-10091.1	1182	K07025 putative hydrolase of the HAD superfamily | (RefSeq) suppressor of disruption of TFIIS (A)	--	haloacid dehalogenase-like hydrolase superfamily protein [Trifolium medium]	--	A0A392PUB8_9FABA SubName: Full=Haloacid dehalogenase-like hydrolase superfamily protein {ECO:0000313|EMBL:MCI15257.1};	Haloacid dehalogenase-like hydrolase	GO:0016787,hydrolase activity; GO:0003674,molecular_function; GO:0003824,catalytic activity	--	--	--	--
Cluster-10091.2	1312	K07025 putative hydrolase of the HAD superfamily | (RefSeq) suppressor of disruption of TFIIS (A)	--	suppressor of disruption of TFIIS [Medicago truncatula]	--	A0A072UHY2_MEDTR SubName: Full=Haloacid dehalogenase-like hydrolase {ECO:0000313|EMBL:KEH29061.1}; SubName: Full=Putative pyridoxal phosphatase {ECO:0000313|EMBL:RHN59129.1}; EC=3.1.3.74 {ECO:0000313|EMBL:RHN59129.1};	Haloacid dehalogenase-like hydrolase	GO:0033883,pyridoxal phosphatase activity; GO:0003674,molecular_function; GO:0003824,catalytic activity; GO:0016787,hydrolase activity; GO:0016788,hydrolase activity, acting on ester bonds; GO:0016791,phosphatase activity; GO:0042578,phosphoric ester hydrolase activity	Haloacid dehalogenase-like hydrolase	--	--	--
Cluster-10091.3	1218	K07025 putative hydrolase of the HAD superfamily | (RefSeq) suppressor of disruption of TFIIS (A)	--	suppressor of disruption of TFIIS [Medicago truncatula]	--	A0A072UHY2_MEDTR SubName: Full=Haloacid dehalogenase-like hydrolase {ECO:0000313|EMBL:KEH29061.1}; SubName: Full=Putative pyridoxal phosphatase {ECO:0000313|EMBL:RHN59129.1}; EC=3.1.3.74 {ECO:0000313|EMBL:RHN59129.1};	Haloacid dehalogenase-like hydrolase	GO:0033883,pyridoxal phosphatase activity; GO:0003674,molecular_function; GO:0003824,catalytic activity; GO:0016787,hydrolase activity; GO:0016788,hydrolase activity, acting on ester bonds; GO:0016791,phosphatase activity; GO:0042578,phosphoric ester hydrolase activity	Haloacid dehalogenase-like hydrolase	--	--	--
Cluster-10091.4	1041	K07025 putative hydrolase of the HAD superfamily | (RefSeq) suppressor of disruption of TFIIS (A)	--	haloacid dehalogenase-like hydrolase superfamily protein [Trifolium medium]	--	A0A392PUB8_9FABA SubName: Full=Haloacid dehalogenase-like hydrolase superfamily protein {ECO:0000313|EMBL:MCI15257.1};	Haloacid dehalogenase-like hydrolase	GO:0016787,hydrolase activity; GO:0003674,molecular_function; GO:0003824,catalytic activity	--	--	--	--
Cluster-10091.5	2090	K07025 putative hydrolase of the HAD superfamily | (RefSeq) suppressor of disruption of TFIIS (A)	--	suppressor of disruption of TFIIS [Medicago truncatula]	--	A0A072UHY2_MEDTR SubName: Full=Haloacid dehalogenase-like hydrolase {ECO:0000313|EMBL:KEH29061.1}; SubName: Full=Putative pyridoxal phosphatase {ECO:0000313|EMBL:RHN59129.1}; EC=3.1.3.74 {ECO:0000313|EMBL:RHN59129.1};	Haloacid dehalogenase-like hydrolase	GO:0033883,pyridoxal phosphatase activity; GO:0003674,molecular_function; GO:0003824,catalytic activity; GO:0016787,hydrolase activity; GO:0016788,hydrolase activity, acting on ester bonds; GO:0016791,phosphatase activity; GO:0042578,phosphoric ester hydrolase activity	Haloacid dehalogenase-like hydrolase	--	--	--
Cluster-10091.6	1312	K07025 putative hydrolase of the HAD superfamily | (RefSeq) suppressor of disruption of TFIIS (A)	--	suppressor of disruption of TFIIS [Medicago truncatula]	--	A0A072UHY2_MEDTR SubName: Full=Haloacid dehalogenase-like hydrolase {ECO:0000313|EMBL:KEH29061.1}; SubName: Full=Putative pyridoxal phosphatase {ECO:0000313|EMBL:RHN59129.1}; EC=3.1.3.74 {ECO:0000313|EMBL:RHN59129.1};	Haloacid dehalogenase-like hydrolase	GO:0033883,pyridoxal phosphatase activity; GO:0003674,molecular_function; GO:0003824,catalytic activity; GO:0016787,hydrolase activity; GO:0016788,hydrolase activity, acting on ester bonds; GO:0016791,phosphatase activity; GO:0042578,phosphoric ester hydrolase activity	Haloacid dehalogenase-like hydrolase	--	--	--
Cluster-10091.7	1143	K07025 putative hydrolase of the HAD superfamily | (RefSeq) uncharacterized protein LOC25498498 (A)	--	uncharacterized protein LOC25498498 [Medicago truncatula]	--	I3S857_MEDTR SubName: Full=Haloacid dehalogenase-like hydrolase {ECO:0000313|EMBL:KEH22903.1}; SubName: Full=Putative pyridoxal phosphatase {ECO:0000313|EMBL:RHN46132.1}; EC=3.1.3.74 {ECO:0000313|EMBL:RHN46132.1};	Haloacid dehalogenase-like hydrolase	GO:0033883,pyridoxal phosphatase activity; GO:0003674,molecular_function; GO:0003824,catalytic activity; GO:0016787,hydrolase activity; GO:0016788,hydrolase activity, acting on ester bonds; GO:0016791,phosphatase activity; GO:0042578,phosphoric ester hydrolase activity	Haloacid dehalogenase-like hydrolase	--	--	--
Cluster-10091.8	2231	K07025 putative hydrolase of the HAD superfamily | (RefSeq) suppressor of disruption of TFIIS (A)	--	suppressor of disruption of TFIIS [Medicago truncatula]	--	A0A072UHY2_MEDTR SubName: Full=Haloacid dehalogenase-like hydrolase {ECO:0000313|EMBL:KEH29061.1}; SubName: Full=Putative pyridoxal phosphatase {ECO:0000313|EMBL:RHN59129.1}; EC=3.1.3.74 {ECO:0000313|EMBL:RHN59129.1};	Haloacid dehalogenase-like hydrolase	GO:0033883,pyridoxal phosphatase activity; GO:0003674,molecular_function; GO:0003824,catalytic activity; GO:0016787,hydrolase activity; GO:0016788,hydrolase activity, acting on ester bonds; GO:0016791,phosphatase activity; GO:0042578,phosphoric ester hydrolase activity	Haloacid dehalogenase-like hydrolase	--	--	--
Cluster-10092.0	950	K24194 boron transporter | (RefSeq) boron transporter 1-like isoform X1 (A)	--	Boron transporter 1, partial [Mucuna pruriens]	BOR1_ARATH RecName: Full=Boron transporter 1 {ECO:0000303|PubMed:12447444};	A0A371FT16_MUCPR SubName: Full=Boron transporter 1 {ECO:0000313|EMBL:RDX81432.1}; Flags: Fragment;	Na+-independent Cl/HCO3 exchanger AE1 and related transporters (SLC4 family)	GO:0010008,endosome membrane; GO:0016021,integral component of membrane; GO:0005886,plasma membrane; GO:0005774,vacuolar membrane; GO:0046715,active borate transmembrane transporter activity; GO:0015301,NA; GO:0005452,solute:inorganic anion antiporter activity; GO:0022857,transmembrane transporter activity; GO:0035445,borate transmembrane transport; GO:0080029,cellular response to boron-containin…	--	--	--	--
Cluster-10093.0	480	--	--	--	--	--	--	--	--	--	--	--
Cluster-10094.0	1255	K14771 U3 small nucleolar RNA-associated protein 19 | (RefSeq) hypothetical protein (A)	--	uncharacterized protein LOC101215817 isoform X1 [Cucumis sativus]	--	A0A0A0LFE9_CUCSA SubName: Full=Uncharacterized protein {ECO:0000313|EMBL:KGN59412.1};	mRNA-binding protein Encore	GO:0003676,nucleic acid binding; GO:0003674,molecular_function; GO:0005488,binding; GO:0097159,organic cyclic compound binding; GO:1901363,heterocyclic compound binding	R3H domain	--	--	--
Cluster-10095.0	721	K10752 histone-binding protein RBBP4 | (RefSeq) LOW QUALITY PROTEIN: WD-40 repeat-containing protein MSI3 (A)	ko03082: ATP-dependent chromatin remodeling; ko03083: Polycomb repressive complex	copper chaperone [Vigna unguiculata]	HIP21_ARATH RecName: Full=Heavy metal-associated isoprenylated plant protein 21 {ECO:0000303|PubMed:21072340, ECO:0000303|PubMed:23368984}; Short=AtHIP21 {ECO:0000303|PubMed:23368984}; Short=AtHIPP21 {ECO:0000303|PubMed:21072340, ECO:0000303|PubMed:23368984}; Flags: Precursor;	A0A4D6M5B3_VIGUN SubName: Full=Copper chaperone {ECO:0000313|EMBL:QCD95174.1};	Copper chaperone	GO:0016020,membrane; GO:0046872,metal ion binding; GO:0055073,cadmium ion homeostasis; GO:0071585,detoxification of cadmium ion; GO:0003674,molecular_function; GO:0005488,binding; GO:0043167,ion binding; GO:0043169,cation binding; GO:0008150,biological_process; GO:0042592,homeostatic process; GO:0048878,chemical homeostasis; GO:0050801,ion homeostasis; GO:0055065,metal ion homeostasis; GO:0055076…	Heavy-metal-associated domain	--	--	--
Cluster-10095.1	618	K10752 histone-binding protein RBBP4 | (RefSeq) LOW QUALITY PROTEIN: WD-40 repeat-containing protein MSI3 (A)	ko03082: ATP-dependent chromatin remodeling; ko03083: Polycomb repressive complex	heavy metal-associated isoprenylated plant protein 21-like [Pisum sativum]	HIP21_ARATH RecName: Full=Heavy metal-associated isoprenylated plant protein 21 {ECO:0000303|PubMed:21072340, ECO:0000303|PubMed:23368984}; Short=AtHIP21 {ECO:0000303|PubMed:23368984}; Short=AtHIPP21 {ECO:0000303|PubMed:21072340, ECO:0000303|PubMed:23368984}; Flags: Precursor;	A0A2Z6NPC1_TRISU RecName: Full=HMA domain-containing protein {ECO:0000259|PROSITE:PS50846};	Copper chaperone	GO:0016020,membrane; GO:0046872,metal ion binding; GO:0055073,cadmium ion homeostasis; GO:0071585,detoxification of cadmium ion; GO:0003674,molecular_function; GO:0005488,binding; GO:0043167,ion binding; GO:0043169,cation binding; GO:0008150,biological_process; GO:0042592,homeostatic process; GO:0048878,chemical homeostasis; GO:0050801,ion homeostasis; GO:0055065,metal ion homeostasis; GO:0055076…	Heavy-metal-associated domain	--	--	--
Cluster-10096.0	662	--	--	--	--	--	--	--	--	--	--	--
Cluster-10097.0	1525	K16812 targeting protein for Xklp2 | (RefSeq) protein TPX2 (A)	--	protein TPX2-like isoform X1 [Pisum sativum]	TPX2_ARATH RecName: Full=Protein TPX2; Short=AtTPX2; AltName: Full=Targeting protein for XKLP2;	K7MLI7_SOYBN RecName: Full=TPX2_importin domain-containing protein {ECO:0000259|Pfam:PF12214};	--	GO:0009941,chloroplast envelope; GO:0005874,microtubule; GO:0072686,mitotic spindle; GO:0005880,nuclear microtubule; GO:0005654,nucleoplasm; GO:0005634,nucleus; GO:0009524,phragmoplast; GO:0005819,spindle; GO:0008017,microtubule binding; GO:0030295,protein kinase activator activity; GO:0051301,cell division; GO:0000278,mitotic cell cycle; GO:0090307,mitotic spindle assembly; GO:0060236,regulation…	Cell cycle regulated microtubule associated protein	--	--	--
Cluster-10098.0	447	K01792 glucose-6-phosphate 1-epimerase [EC:5.1.3.15] | (RefSeq) putative glucose-6-phosphate 1-epimerase (A)	ko00010: Glycolysis / Gluconeogenesis; ko01100: Metabolic pathways; ko01110: Biosynthesis of secondary metabolites	galactose mutarotase-like superfamily protein, partial [Medicago truncatula]	AAPC_CENCI RecName: Full=Putative glucose-6-phosphate 1-epimerase {ECO:0000250|UniProtKB:Q03161}; EC=5.1.3.15 {ECO:0000250|UniProtKB:Q03161}; AltName: Full=Putative D-hexose-6-phosphate mutarotase {ECO:0000250|UniProtKB:Q03161}; AltName: Full=Putative apospory-associated protein C;	A0A097PMU9_MEDTR RecName: Full=Glucose-6-phosphate 1-epimerase {ECO:0000256|ARBA:ARBA00012083}; EC=5.1.3.15 {ECO:0000256|ARBA:ARBA00012083}; Flags: Fragment;	Uncharacterized enzymes related to aldose 1-epimerase	GO:0030246,carbohydrate binding; GO:0047938,glucose-6-phosphate 1-epimerase activity; GO:0005975,carbohydrate metabolic process; GO:0003674,molecular_function; GO:0005488,binding; GO:0003824,catalytic activity; GO:0016853,isomerase activity; GO:0016854,racemase and epimerase activity; GO:0016857,racemase and epimerase activity, acting on carbohydrates and derivatives; GO:0008150,biological_proces…	Aldose 1-epimerase	--	--	--
Cluster-10098.1	3445	K01792 glucose-6-phosphate 1-epimerase [EC:5.1.3.15] | (RefSeq) putative glucose-6-phosphate 1-epimerase (A)	ko00010: Glycolysis / Gluconeogenesis; ko01100: Metabolic pathways; ko01110: Biosynthesis of secondary metabolites	pentatricopeptide repeat-containing protein At5g66520 [Abrus precatorius]	PP449_ARATH RecName: Full=Pentatricopeptide repeat-containing protein At5g66520;	A0A0R0HDY2_SOYBN SubName: Full=Uncharacterized protein {ECO:0000313|EMBL:KRH28698.2, ECO:0000313|EnsemblPlants:KRH28698};	Uncharacterized enzymes related to aldose 1-epimerase	GO:0009507,chloroplast; GO:0003729,mRNA binding; GO:0008270,zinc ion binding; GO:1900865,chloroplast RNA modification; GO:0016554,cytidine to uridine editing; GO:0003674,molecular_function; GO:0003676,nucleic acid binding; GO:0003723,RNA binding; GO:0005488,binding; GO:0097159,organic cyclic compound binding; GO:1901363,heterocyclic compound binding; GO:0043167,ion binding; GO:0043169,cation bind…	Aldose 1-epimerase	--	--	--
Cluster-10099.0	641	K00924 kinase [EC:2.7.1.-] | (RefSeq) receptor-like protein kinase HSL1 (A)	--	hypothetical protein JHK85_002388 [Glycine max]	HSL2_ARATH RecName: Full=LRR receptor-like serine/threonine-protein kinase HSL2; EC=2.7.11.1; AltName: Full=Protein HAESA-LIKE2; Flags: Precursor;	K7K4S9_SOYBN RecName: Full=Protein kinase domain-containing protein {ECO:0000259|PROSITE:PS50011};	--	GO:0016021,integral component of membrane; GO:0005886,plasma membrane; GO:0005524,ATP binding; GO:0106310,protein serine kinase activity; GO:0004674,protein serine/threonine kinase activity; GO:0050829,defense response to Gram-negative bacterium; GO:0010102,lateral root morphogenesis; GO:0060866,leaf abscission; GO:0006468,protein phosphorylation; GO:0010468,regulation of gene expression; GO:0000…	Protein tyrosine and serine/threonine kinase	--	--	--
Cluster-101.0	410	K11868 indoleacetaldoxime dehydratase [EC:4.8.1.3] | (RefSeq) CYP71A18; cytochrome P450, family 71, subfamily A, polypeptide 18 (A)	ko00380: Tryptophan metabolism; ko01100: Metabolic pathways	cytochrome P450 71A26-like [Trifolium medium]	C7317_PRUMU RecName: Full=Cytochrome P450 736A117 {ECO:0000303|PubMed:25015725}; EC=1.14.-.- {ECO:0000305};	A0A392NHP9_9FABA SubName: Full=Cytochrome P450 71A26-like {ECO:0000313|EMBL:MCH98749.1}; Flags: Fragment;	Cytochrome P450 CYP2 subfamily	GO:0016021,integral component of membrane; GO:0020037,heme binding; GO:0005506,iron ion binding; GO:0004497,monooxygenase activity; GO:0016705,oxidoreductase activity, acting on paired donors, with incorporation or reduction of molecular oxygen; GO:0003674,molecular_function; GO:0005488,binding; GO:0046906,tetrapyrrole binding; GO:0097159,organic cyclic compound binding; GO:1901363,heterocyclic c…	Cytochrome P450	--	--	--
Cluster-1010.0	592	--	--	--	--	--	--	--	--	--	--	--
Cluster-10100.0	385	--	--	--	--	--	--	--	--	--	--	--
Cluster-10101.0	744	--	--	uncharacterized protein At5g01610-like [Cicer arietinum]	Y5161_ARATH RecName: Full=Uncharacterized protein At5g01610;	A0A1S3E1C1_CICAR SubName: Full=uncharacterized protein At5g01610-like {ECO:0000313|RefSeq:XP_012569567.1};	--	--	Protein of unknown function, DUF538	--	--	--
Cluster-10102.0	326	--	--	hypothetical protein KIW84_041030 [Pisum sativum]	--	A0A2Z6LJV5_TRISU SubName: Full=Uncharacterized protein {ECO:0000313|EMBL:GAU11117.1};	--	--	--	--	--	--
Cluster-10103.0	471	K00021 hydroxymethylglutaryl-CoA reductase (NADPH) [EC:1.1.1.34] | (RefSeq) 3-hydroxy-3-methylglutaryl-coenzyme A reductase 1-like (A)	ko00900: Terpenoid backbone biosynthesis; ko01100: Metabolic pathways; ko01110: Biosynthesis of secondary metabolites	3-hydroxy-3-methylglutaryl-coenzyme A reductase 2 [Astragalus membranaceus]	HMDH2_SOLLC RecName: Full=3-hydroxy-3-methylglutaryl-coenzyme A reductase 2; Short=HMG-CoA reductase 2; EC=1.1.1.34;	A0A075EAU6_ASTME RecName: Full=3-hydroxy-3-methylglutaryl coenzyme A reductase {ECO:0000256|RuleBase:RU361219}; Short=HMG-CoA reductase {ECO:0000256|RuleBase:RU361219}; EC=1.1.1.34 {ECO:0000256|RuleBase:RU361219};	3-hydroxy-3-methylglutaryl-CoA (HMG-CoA) reductase	GO:0005789,endoplasmic reticulum membrane; GO:0016021,integral component of membrane; GO:0005778,peroxisomal membrane; GO:0004420,hydroxymethylglutaryl-CoA reductase (NADPH) activity; GO:0015936,coenzyme A metabolic process; GO:0008299,isoprenoid biosynthetic process; GO:0016126,sterol biosynthetic process; GO:0003674,molecular_function; GO:0003824,catalytic activity; GO:0016491,oxidoreductase ac…	--	--	--	--
Cluster-10104.0	393	--	--	--	--	--	--	--	--	--	--	--
Cluster-10105.0	559	--	--	unknown [Medicago truncatula]	BBX24_ARATH RecName: Full=B-box zinc finger protein 24 {ECO:0000303|PubMed:19920209}; AltName: Full=Salt tolerance protein;	I3S144_MEDTR SubName: Full=Uncharacterized protein {ECO:0000313|EMBL:AFK33986.1};	--	GO:0005634,nucleus; GO:0003677,DNA binding; GO:0003700,DNA-binding transcription factor activity; GO:0003712,transcription coregulator activity; GO:0008270,zinc ion binding; GO:0009640,photomorphogenesis; GO:0048573,photoperiodism, flowering; GO:1902448,positive regulation of shade avoidance; GO:0006355,regulation of DNA-templated transcription; GO:0009416,response to light stimulus; GO:0090351,s…	--	--	--	--
Cluster-10106.0	268	--	--	--	--	--	--	--	--	--	--	--
Cluster-10107.0	592	--	--	--	--	A0A7S0I8K6_MICPS SubName: Full=Hypothetical protein {ECO:0000313|EMBL:CAD8513989.1}; Flags: Fragment;	Inhibitor of type V adenylyl cyclases/Neuronal presynaptic protein Highwire/PAM/RPM-1	--	--	--	--	--
Cluster-10108.0	606	K00784 ribonuclease Z [EC:3.1.26.11] | (RefSeq) tRNase Z TRZ3, mitochondrial-like (A)	--	equilibrative nucleoside transporter 3-like protein [Trifolium pratense]	POLX_TOBAC RecName: Full=Retrovirus-related Pol polyprotein from transposon TNT 1-94; Includes: RecName: Full=Protease; EC=3.4.23.-; Includes: RecName: Full=Reverse transcriptase; EC=2.7.7.49; Includes: RecName: Full=Endonuclease;	A0A2K3JUW2_TRIPR SubName: Full=Equilibrative nucleoside transporter 3-like protein {ECO:0000313|EMBL:PNX57786.1};	FOG: Transposon-encoded proteins with TYA, reverse transcriptase, integrase domains in various combinations	GO:0004190,aspartic-type endopeptidase activity; GO:0004519,endonuclease activity; GO:0003676,nucleic acid binding; GO:0003964,RNA-directed DNA polymerase activity; GO:0008270,zinc ion binding; GO:0015074,DNA integration; GO:0006508,proteolysis; GO:0003674,molecular_function; GO:0003824,catalytic activity; GO:0004175,endopeptidase activity; GO:0008233,peptidase activity; GO:0016787,hydrolase acti…	--	--	--	--
Cluster-10109.0	410	--	--	--	--	--	--	--	--	--	--	--
Cluster-1011.0	406	--	--	--	--	--	--	--	--	--	--	--
Cluster-10110.0	576	K01087 trehalose 6-phosphate phosphatase [EC:3.1.3.12] | (RefSeq) probable trehalose-phosphate phosphatase F isoform X1 (A)	ko00500: Starch and sucrose metabolism; ko01100: Metabolic pathways; ko01110: Biosynthesis of secondary metabolites	probable trehalose-phosphate phosphatase F isoform X3 [Pisum sativum]	--	A0A2K3NHR0_TRIPR RecName: Full=Trehalose 6-phosphate phosphatase {ECO:0000256|RuleBase:RU361117}; EC=3.1.3.12 {ECO:0000256|RuleBase:RU361117};	--	GO:0004805,trehalose-phosphatase activity; GO:0005992,trehalose biosynthetic process; GO:0003674,molecular_function; GO:0003824,catalytic activity; GO:0016787,hydrolase activity; GO:0016788,hydrolase activity, acting on ester bonds; GO:0016791,phosphatase activity; GO:0019203,carbohydrate phosphatase activity; GO:0042578,phosphoric ester hydrolase activity; GO:0005975,carbohydrate metabolic proce…	--	--	--	--
Cluster-10111.0	463	--	--	--	--	--	--	--	--	--	--	--
Cluster-10112.0	467	K07304 peptide-methionine (S)-S-oxide reductase [EC:1.8.4.11] | (RefSeq) peptide methionine sulfoxide reductase A1 isoform X1 (A)	--	peptide methionine sulfoxide reductase isoform X2 [Medicago truncatula]	MSRA4_ORYSJ RecName: Full=Peptide methionine sulfoxide reductase A4, chloroplastic {ECO:0000305}; Short=OsMSRA4 {ECO:0000303|PubMed:17031545}; EC=1.8.4.11 {ECO:0000269|PubMed:19415325}; AltName: Full=Peptide-methionine (S)-S-oxide reductase {ECO:0000305}; Short=Peptide Met(O) reductase {ECO:0000305}; AltName: Full=Protein-methionine-S-oxide reductase {ECO:0000305}; Flags: Precursor;	G7K8J3_MEDTR RecName: Full=Peptide-methionine (S)-S-oxide reductase {ECO:0000256|ARBA:ARBA00012502}; EC=1.8.4.11 {ECO:0000256|ARBA:ARBA00012502}; AltName: Full=Peptide-methionine (S)-S-oxide reductase {ECO:0000256|ARBA:ARBA00030643}; AltName: Full=Protein-methionine-S-oxide reductase {ECO:0000256|ARBA:ARBA00030273};	Peptide methionine sulfoxide reductase	GO:0009507,chloroplast; GO:0005737,cytoplasm; GO:0036456,L-methionine-(S)-S-oxide reductase activity; GO:0008113,peptide-methionine (S)-S-oxide reductase activity; GO:0034599,cellular response to oxidative stress; GO:0006979,response to oxidative stress; GO:0009651,response to salt stress; GO:0003674,molecular_function; GO:0003824,catalytic activity; GO:0016491,oxidoreductase activity; GO:0016667…	--	--	--	--
Cluster-10112.1	790	K07304 peptide-methionine (S)-S-oxide reductase [EC:1.8.4.11] | (RefSeq) peptide methionine sulfoxide reductase A1 isoform X1 (A)	--	peptide methionine sulfoxide reductase A1 isoform X1 [Medicago truncatula]	MSRA_LACSA RecName: Full=Peptide methionine sulfoxide reductase; EC=1.8.4.11; AltName: Full=Peptide-methionine (S)-S-oxide reductase; Short=Peptide Met(O) reductase; AltName: Full=Protein-methionine-S-oxide reductase;	B7FJB1_MEDTR RecName: Full=Peptide-methionine (S)-S-oxide reductase {ECO:0000256|ARBA:ARBA00012502}; EC=1.8.4.11 {ECO:0000256|ARBA:ARBA00012502}; AltName: Full=Peptide-methionine (S)-S-oxide reductase {ECO:0000256|ARBA:ARBA00030643}; AltName: Full=Protein-methionine-S-oxide reductase {ECO:0000256|ARBA:ARBA00030273};	Peptide methionine sulfoxide reductase	GO:0033744,L-methionine:thioredoxin-disulfide S-oxidoreductase activity; GO:0008113,peptide-methionine (S)-S-oxide reductase activity; GO:0003674,molecular_function; GO:0003824,catalytic activity; GO:0016491,oxidoreductase activity; GO:0016667,oxidoreductase activity, acting on a sulfur group of donors; GO:0016671,oxidoreductase activity, acting on a sulfur group of donors, disulfide as acceptor	Peptide methionine sulfoxide reductase	--	--	--
Cluster-10112.2	2587	K07304 peptide-methionine (S)-S-oxide reductase [EC:1.8.4.11] | (RefSeq) peptide methionine sulfoxide reductase-like (A)	--	peptide methionine sulfoxide reductase A1-like isoform X1 [Cicer arietinum]	MSRA_LACSA RecName: Full=Peptide methionine sulfoxide reductase; EC=1.8.4.11; AltName: Full=Peptide-methionine (S)-S-oxide reductase; Short=Peptide Met(O) reductase; AltName: Full=Protein-methionine-S-oxide reductase;	A0A1S2XP98_CICAR RecName: Full=Peptide-methionine (S)-S-oxide reductase {ECO:0000256|ARBA:ARBA00012502}; EC=1.8.4.11 {ECO:0000256|ARBA:ARBA00012502}; AltName: Full=Peptide-methionine (S)-S-oxide reductase {ECO:0000256|ARBA:ARBA00030643}; AltName: Full=Protein-methionine-S-oxide reductase {ECO:0000256|ARBA:ARBA00030273};	Peptide methionine sulfoxide reductase	GO:0033744,L-methionine:thioredoxin-disulfide S-oxidoreductase activity; GO:0008113,peptide-methionine (S)-S-oxide reductase activity; GO:0003674,molecular_function; GO:0003824,catalytic activity; GO:0016491,oxidoreductase activity; GO:0016667,oxidoreductase activity, acting on a sulfur group of donors; GO:0016671,oxidoreductase activity, acting on a sulfur group of donors, disulfide as acceptor	Peptide methionine sulfoxide reductase	--	--	--
Cluster-10112.3	1738	K07304 peptide-methionine (S)-S-oxide reductase [EC:1.8.4.11] | (RefSeq) peptide methionine sulfoxide reductase-like (A)	--	peptide methionine sulfoxide reductase A1-like isoform X1 [Cicer arietinum]	MSRA_LACSA RecName: Full=Peptide methionine sulfoxide reductase; EC=1.8.4.11; AltName: Full=Peptide-methionine (S)-S-oxide reductase; Short=Peptide Met(O) reductase; AltName: Full=Protein-methionine-S-oxide reductase;	A0A1S2XP98_CICAR RecName: Full=Peptide-methionine (S)-S-oxide reductase {ECO:0000256|ARBA:ARBA00012502}; EC=1.8.4.11 {ECO:0000256|ARBA:ARBA00012502}; AltName: Full=Peptide-methionine (S)-S-oxide reductase {ECO:0000256|ARBA:ARBA00030643}; AltName: Full=Protein-methionine-S-oxide reductase {ECO:0000256|ARBA:ARBA00030273};	Peptide methionine sulfoxide reductase	GO:0033744,L-methionine:thioredoxin-disulfide S-oxidoreductase activity; GO:0008113,peptide-methionine (S)-S-oxide reductase activity; GO:0003674,molecular_function; GO:0003824,catalytic activity; GO:0016491,oxidoreductase activity; GO:0016667,oxidoreductase activity, acting on a sulfur group of donors; GO:0016671,oxidoreductase activity, acting on a sulfur group of donors, disulfide as acceptor	Peptide methionine sulfoxide reductase	--	--	--
Cluster-10112.4	2805	K07304 peptide-methionine (S)-S-oxide reductase [EC:1.8.4.11] | (RefSeq) peptide methionine sulfoxide reductase-like (A)	--	peptide methionine sulfoxide reductase A1-like isoform X1 [Cicer arietinum]	MSRA_LACSA RecName: Full=Peptide methionine sulfoxide reductase; EC=1.8.4.11; AltName: Full=Peptide-methionine (S)-S-oxide reductase; Short=Peptide Met(O) reductase; AltName: Full=Protein-methionine-S-oxide reductase;	A0A1S2XP98_CICAR RecName: Full=Peptide-methionine (S)-S-oxide reductase {ECO:0000256|ARBA:ARBA00012502}; EC=1.8.4.11 {ECO:0000256|ARBA:ARBA00012502}; AltName: Full=Peptide-methionine (S)-S-oxide reductase {ECO:0000256|ARBA:ARBA00030643}; AltName: Full=Protein-methionine-S-oxide reductase {ECO:0000256|ARBA:ARBA00030273};	Peptide methionine sulfoxide reductase	GO:0033744,L-methionine:thioredoxin-disulfide S-oxidoreductase activity; GO:0008113,peptide-methionine (S)-S-oxide reductase activity; GO:0003674,molecular_function; GO:0003824,catalytic activity; GO:0016491,oxidoreductase activity; GO:0016667,oxidoreductase activity, acting on a sulfur group of donors; GO:0016671,oxidoreductase activity, acting on a sulfur group of donors, disulfide as acceptor	Peptide methionine sulfoxide reductase	--	--	--
Cluster-10112.5	1505	--	--	--	--	--	--	--	--	--	--	--
Cluster-10112.6	1211	--	--	dormancy-associated protein homolog 3 isoform X2 [Glycine max]	DRMH3_ARATH RecName: Full=Dormancy-associated protein homolog 3 {ECO:0000305}; AltName: Full=DRM1 homolog 3 {ECO:0000305};	A0A0R0ERV5_SOYBN SubName: Full=Uncharacterized protein {ECO:0000313|EMBL:KRG96779.1, ECO:0000313|EnsemblPlants:KRG96779};	--	--	--	--	--	--
Cluster-10112.7	1021	--	--	dormancy-associated protein homolog 3 isoform X2 [Glycine max]	DRMH3_ARATH RecName: Full=Dormancy-associated protein homolog 3 {ECO:0000305}; AltName: Full=DRM1 homolog 3 {ECO:0000305};	A0A0R0F3A5_SOYBN SubName: Full=Uncharacterized protein {ECO:0000313|EMBL:KRG96782.1, ECO:0000313|EnsemblPlants:KRG96782};	--	--	--	--	--	--
Cluster-10112.8	844	--	--	hypothetical protein GYH30_053987 [Glycine max]	DRMH3_ARATH RecName: Full=Dormancy-associated protein homolog 3 {ECO:0000305}; AltName: Full=DRM1 homolog 3 {ECO:0000305};	A0A0R0ERV1_SOYBN SubName: Full=Uncharacterized protein {ECO:0000313|EMBL:KRG96781.1, ECO:0000313|EnsemblPlants:KRG96781};	--	--	Dormancy/auxin associated protein	--	--	--
Cluster-10112.9	604	--	--	dormancy-associated protein homolog 3 isoform X2 [Glycine max]	DRMH3_ARATH RecName: Full=Dormancy-associated protein homolog 3 {ECO:0000305}; AltName: Full=DRM1 homolog 3 {ECO:0000305};	A0A0R0F3A5_SOYBN SubName: Full=Uncharacterized protein {ECO:0000313|EMBL:KRG96782.1, ECO:0000313|EnsemblPlants:KRG96782};	--	--	Dormancy/auxin associated protein	--	--	--
Cluster-10113.0	372	K03245 translation initiation factor 3 subunit J | (RefSeq) uncharacterized protein LOC110681914 (A)	--	hypothetical protein TSUD_58210 [Trifolium subterraneum]	--	A0A2Z6N6S4_TRISU RecName: Full=Integrase catalytic domain-containing protein {ECO:0000259|PROSITE:PS50994};	FOG: Transposon-encoded proteins with TYA, reverse transcriptase, integrase domains in various combinations	GO:0003676,nucleic acid binding; GO:0015074,DNA integration; GO:0003674,molecular_function; GO:0005488,binding; GO:0097159,organic cyclic compound binding; GO:1901363,heterocyclic compound binding; GO:0006139,nucleobase-containing compound metabolic process; GO:0006259,DNA metabolic process; GO:0006725,cellular aromatic compound metabolic process; GO:0006807,nitrogen compound metabolic process; G…	--	--	--	--
Cluster-10114.0	463	--	--	--	--	--	--	--	--	--	--	--
Cluster-10115.0	1163	--	--	hypothetical protein PHAVU_008G142900g, partial [Phaseolus vulgaris]	RITF1_ARATH RecName: Full=Protein RGF1 INDUCIBLE TRANSCRIPTION FACTOR 1 {ECO:0000303|PubMed:31801996};	V7B5E6_PHAVU RecName: Full=B box-type domain-containing protein {ECO:0000259|PROSITE:PS50119}; Flags: Fragment;	--	GO:0005634,nucleus; GO:0046872,metal ion binding; GO:0010078,maintenance of root meristem identity; GO:2000377,regulation of reactive oxygen species metabolic process; GO:2000280,regulation of root development; GO:0043434,response to peptide hormone; GO:0003674,molecular_function; GO:0005488,binding; GO:0043167,ion binding; GO:0043169,cation binding; GO:0007275,multicellular organism development;…	PLATZ transcription factor	PLATZ	TF	PLATZ
Cluster-10116.0	970	--	--	--	CLAH2_ARATH RecName: Full=Clathrin heavy chain 2;	--	--	GO:0009507,chloroplast; GO:0030132,clathrin coat of coated pit; GO:0030130,clathrin coat of trans-Golgi network vesicle; GO:0071439,clathrin complex; GO:0005794,Golgi apparatus; GO:0005886,plasma membrane; GO:0009506,plasmodesma; GO:0032051,clathrin light chain binding; GO:0042802,identical protein binding; GO:0003729,mRNA binding; GO:0005198,structural molecule activity; GO:0006897,endocytosis; …	--	--	--	--
Cluster-10117.0	710	K25006 RNA-binding protein 24/38 | (RefSeq) uncharacterized protein LOC127118768 (A)	--	RNA-binding protein 38-like [Senna tora]	--	A0A834TGF8_9FABA SubName: Full=RNA-binding protein 38-like {ECO:0000313|EMBL:KAF7816974.1};	Predicted RNA-binding protein SEB4 (RRM superfamily)	GO:0003729,mRNA binding; GO:0030154,cell differentiation; GO:0003674,molecular_function; GO:0003676,nucleic acid binding; GO:0003723,RNA binding; GO:0005488,binding; GO:0097159,organic cyclic compound binding; GO:1901363,heterocyclic compound binding; GO:0008150,biological_process; GO:0009987,cellular process; GO:0032502,developmental process; GO:0048869,cellular developmental process	--	--	--	--
Cluster-10117.1	595	--	--	--	--	--	--	--	--	--	--	--
Cluster-10118.0	603	--	--	--	--	--	--	--	--	--	--	--
Cluster-10119.0	415	--	--	--	--	--	--	--	--	--	--	--
Cluster-1012.0	569	--	--	--	--	--	--	--	--	--	--	--
Cluster-10120.0	523	--	--	kinase interacting (KIP1-like) family protein, partial [Trifolium pratense]	NET1D_ARATH RecName: Full=Protein NETWORKED 1D {ECO:0000303|PubMed:22840520};	A0A2K3KIX1_TRIPR SubName: Full=Kinase interacting (KIP1-like) family protein {ECO:0000313|EMBL:PNX66244.1}; Flags: Fragment;	--	GO:0005886,plasma membrane; GO:0051015,actin filament binding; GO:0003674,molecular_function; GO:0003779,actin binding; GO:0005488,binding; GO:0005515,protein binding; GO:0008092,cytoskeletal protein binding; GO:0044877,protein-containing complex binding; GO:0005575,cellular_component; GO:0016020,membrane; GO:0071944,cell periphery; GO:0110165,cellular anatomical entity	--	--	--	--
Cluster-10121.0	476	--	--	--	--	--	--	--	--	--	--	--
Cluster-10122.0	496	--	--	--	--	--	--	--	--	--	--	--
Cluster-10123.0	760	K01800 maleylacetoacetate isomerase [EC:5.2.1.2] | (RefSeq) glutathione S-transferase 2-like (A)	ko00350: Tyrosine metabolism; ko01100: Metabolic pathways	glutathione S-transferase 2-like [Cucumis sativus]	GSTZ_EUPES RecName: Full=Glutathione S-transferase zeta class; EC=2.5.1.18;	A0A0A0LJY0_CUCSA RecName: Full=Glutathione transferase {ECO:0000256|ARBA:ARBA00012452}; EC=2.5.1.18 {ECO:0000256|ARBA:ARBA00012452};	Glutathione S-transferase	GO:0005737,cytoplasm; GO:0004364,glutathione transferase activity; GO:0009072,aromatic amino acid family metabolic process; GO:0006749,glutathione metabolic process; GO:0042221,response to chemical; GO:0003674,molecular_function; GO:0003824,catalytic activity; GO:0016740,transferase activity; GO:0016765,transferase activity, transferring alkyl or aryl (other than methyl) groups; GO:0006082,organi…	Glutathione S-transferase, N-terminal domain	--	--	--
Cluster-10124.0	556	K25870 zinc finger protein IDD3/4/5/6/7/8/9/10/11/12/13 | (RefSeq) protein indeterminate-domain 12 (A)	--	zinc finger protein GAI-ASSOCIATED FACTOR 1-like [Medicago truncatula]	IDD8_ARATH RecName: Full=Zinc finger protein NUTCRACKER {ECO:0000303|PubMed:25829440}; AltName: Full=Protein indeterminate-domain 8 {ECO:0000303|PubMed:16784536};	A0A396JWU8_MEDTR SubName: Full=Putative transcription factor C2H2 family {ECO:0000313|EMBL:RHN80783.1};	FOG: Zn-finger	GO:0005634,nucleus; GO:0003700,DNA-binding transcription factor activity; GO:0019900,kinase binding; GO:0046872,metal ion binding; GO:0000976,transcription cis-regulatory region binding; GO:0008356,asymmetric cell division; GO:0010150,leaf senescence; GO:0048573,photoperiodism, flowering; GO:0045893,positive regulation of DNA-templated transcription; GO:0034504,protein localization to nucleus; GO…	Zinc-finger double-stranded RNA-binding	C2H2	TF	C2H2
Cluster-10125.0	1217	--	--	--	--	A0A8B8QFY4_9MYRT SubName: Full=kinesin-like protein unc-104 {ECO:0000313|RefSeq:XP_030545985.1};	Kinesin-like protein	GO:0005737,cytoplasm; GO:0005524,ATP binding; GO:0008017,microtubule binding; GO:0003777,microtubule motor activity; GO:0007018,microtubule-based movement; GO:0000166,nucleotide binding; GO:0003674,molecular_function; GO:0005488,binding; GO:0017076,purine nucleotide binding; GO:0030554,adenyl nucleotide binding; GO:0032553,ribonucleotide binding; GO:0032555,purine ribonucleotide binding; GO:00325…	PH domain	--	--	--
Cluster-10126.0	536	--	--	--	--	--	--	--	--	--	--	--
Cluster-10127.0	539	--	--	protein ULTRAPETALA 1-like [Trifolium pratense]	ULT1_ARATH RecName: Full=Protein ULTRAPETALA 1 {ECO:0000303|PubMed:15673576};	A0A2K3NX48_TRIPR SubName: Full=Protein ultrapetala 1-like {ECO:0000313|EMBL:PNY07621.1};	--	GO:0005829,cytosol; GO:0005634,nucleus; GO:0003677,DNA binding; GO:0046872,metal ion binding; GO:0009910,negative regulation of flower development; GO:0009909,regulation of flower development; GO:1905435,regulation of histone H3-K4 trimethylation; GO:1901000,regulation of response to salt stress; GO:0003674,molecular_function; GO:0003676,nucleic acid binding; GO:0005488,binding; GO:0097159,organi…	--	ULT	TF	ULT
Cluster-10128.0	563	--	--	--	--	--	--	--	--	--	--	--
Cluster-10128.1	1361	--	--	--	--	--	--	--	--	--	--	--
Cluster-10129.0	1216	K21553 isoliquiritigenin 2'-O-methyltransferase [EC:2.1.1.154] | (RefSeq) isoliquiritigenin 2'-O-methyltransferase-like (A)	--	isoliquiritigenin 2'-O-methyltransferase [Medicago truncatula]	CHOMT_MEDSA RecName: Full=Isoliquiritigenin 2'-O-methyltransferase; Short=MsCHMT; EC=2.1.1.154 {ECO:0000269|PubMed:1731632, ECO:0000269|PubMed:9055445}; AltName: Full=Chalcone O-methyltransferase; Short=ChOMT; AltName: Full=Licodione 2'-O-methyltransferase; Short=MsLMT; EC=2.1.1.65 {ECO:0000269|PubMed:9055445};	G7IZ46_MEDTR SubName: Full=Caffeic acid O-methyltransferase {ECO:0000313|EMBL:AES69074.2}; SubName: Full=Putative methyltransferase {ECO:0000313|EMBL:RHN65925.1}; EC=2.1.1.- {ECO:0000313|EMBL:RHN65925.1};	Hydroxyindole-O-methyltransferase and related SAM-dependent methyltransferases	GO:0033802,isoliquiritigenin 2'-O-methyltransferase activity; GO:0030751,licodione 2'-O-methyltransferase activity; GO:0046983,protein dimerization activity; GO:0032259,methylation; GO:0003674,molecular_function; GO:0003824,catalytic activity; GO:0008168,methyltransferase activity; GO:0008171,O-methyltransferase activity; GO:0008757,S-adenosylmethionine-dependent methyltransferase activity; GO:00…	O-methyltransferase domain	--	--	--
Cluster-1013.0	423	--	--	--	--	--	--	--	--	--	--	--
Cluster-10130.0	826	--	--	--	--	--	--	--	--	--	--	--
Cluster-10131.0	799	K19995 secretory carrier-associated membrane protein | (RefSeq) secretory carrier-associated membrane protein 2-like isoform X1 (A)	--	uncharacterized protein LOC127106422 [Pisum sativum]	--	A0A1S2YIC4_CICAR SubName: Full=uncharacterized protein At5g65660-like {ECO:0000313|RefSeq:XP_004505003.1};	--	GO:0016021,integral component of membrane; GO:0005575,cellular_component; GO:0016020,membrane; GO:0031224,intrinsic component of membrane; GO:0110165,cellular anatomical entity	--	--	--	--
Cluster-10132.0	684	K23200 putative arabinosyltransferase [EC:2.4.2.-] | (RefSeq) LOW QUALITY PROTEIN: probable arabinosyltransferase ARAD1 (A)	--	exostosin family protein [Trifolium medium]	ARAD1_ARATH RecName: Full=Probable arabinosyltransferase ARAD1; EC=2.4.2.-; AltName: Full=Arabinan alpha-1,5-arabinosyltransferase; AltName: Full=L-Arabinosyltransferase; AltName: Full=Protein ARABINAN DEFICIENT 1;	A0A5B6YRX7_DAVIN RecName: Full=Exostosin domain-containing protein {ECO:0000259|Pfam:PF03016};	Acetylglucosaminyltransferase EXT1/exostosin 1	GO:0005768,endosome; GO:0005794,Golgi apparatus; GO:0000139,Golgi membrane; GO:0000138,Golgi trans cisterna; GO:0016021,integral component of membrane; GO:0005802,trans-Golgi network; GO:0016757,glycosyltransferase activity; GO:0071555,cell wall organization; GO:0045489,pectin biosynthetic process; GO:0006486,protein glycosylation; GO:0003674,molecular_function; GO:0003824,catalytic activity; GO:…	TB2/DP1, HVA22 family	--	--	--
Cluster-10132.1	386	K22846 S-sulfo-L-cysteine synthase (O-acetyl-L-serine-dependent) [EC:2.5.1.144] | (RefSeq) uncharacterized protein LOC114190280 (A)	ko00270: Cysteine and methionine metabolism; ko01100: Metabolic pathways; ko01230: Biosynthesis of amino acids	exostosin family protein [Trifolium medium]	ARAD2_ARATH RecName: Full=Probable arabinosyltransferase ARAD2; EC=2.4.2.-; AltName: Full=Arabinan alpha-1,5-arabinosyltransferase; AltName: Full=L-Arabinosyltransferase; AltName: Full=Protein ARABINAN DEFICIENT 2;	A0A4D8YM60_SALSN SubName: Full=Uncharacterized protein {ECO:0000313|EMBL:TEY22413.1};	Acetylglucosaminyltransferase EXT1/exostosin 1	GO:0005794,Golgi apparatus; GO:0000139,Golgi membrane; GO:0016021,integral component of membrane; GO:0016757,glycosyltransferase activity; GO:0035884,arabinan biosynthetic process; GO:0071555,cell wall organization; GO:0009832,plant-type cell wall biogenesis; GO:0006486,protein glycosylation; GO:0003674,molecular_function; GO:0003824,catalytic activity; GO:0016740,transferase activity; GO:0000271…	--	--	--	--
Cluster-10133.0	576	K09338 homeobox-leucine zipper protein | (RefSeq) homeobox-leucine zipper protein HAT5 (A)	--	homeobox-leucine zipper protein HAT5 isoform X1 [Medicago truncatula]	HAT5_ARATH RecName: Full=Homeobox-leucine zipper protein HAT5; AltName: Full=HD-ZIP protein ATHB-1; AltName: Full=Homeodomain transcription factor ATHB-1; AltName: Full=Homeodomain-leucine zipper protein HAT5; Short=HD-ZIP protein 5;	B7FK22_MEDTR SubName: Full=Homeobox leucine zipper family protein {ECO:0000313|EMBL:AES91183.1}; SubName: Full=Putative transcription factor Homobox-WOX family {ECO:0000313|EMBL:RHN63597.1};	Transcription factor HEX, contains HOX and HALZ domains	GO:0005634,nucleus; GO:0003700,DNA-binding transcription factor activity; GO:0000981,DNA-binding transcription factor activity, RNA polymerase II-specific; GO:0042803,protein homodimerization activity; GO:0043565,sequence-specific DNA binding; GO:0009965,leaf morphogenesis; GO:0017148,negative regulation of translation; GO:0045893,positive regulation of DNA-templated transcription; GO:0009637,res…	Homeobox associated leucine zipper	HB-HD-ZIP	TF	HB->HB-HD-ZIP
Cluster-10134.0	852	K08711 ATP-binding cassette, subfamily G (WHITE), member 2, PDR | (RefSeq) pleiotropic drug resistance protein 1-like (A)	ko02010: ABC transporters	hypothetical protein TSUD_218200 [Trifolium subterraneum]	M860_ARATH RecName: Full=Uncharacterized mitochondrial protein AtMg00860; AltName: Full=ORF158;	A0A2Z6N6W8_TRISU RecName: Full=Reverse transcriptase domain-containing protein {ECO:0000259|PROSITE:PS50878};	FOG: Transposon-encoded proteins with TYA, reverse transcriptase, integrase domains in various combinations	GO:0005739,mitochondrion; GO:0005575,cellular_component; GO:0005622,intracellular anatomical structure; GO:0005737,cytoplasm; GO:0043226,organelle; GO:0043227,membrane-bounded organelle; GO:0043229,intracellular organelle; GO:0043231,intracellular membrane-bounded organelle; GO:0110165,cellular anatomical entity	Reverse transcriptase (RNA-dependent DNA polymerase)	--	--	--
Cluster-10135.0	1538	K01762 1-aminocyclopropane-1-carboxylate synthase [EC:4.4.1.14] | (RefSeq) 1-aminocyclopropane-1-carboxylate synthase 7 (A)	ko00270: Cysteine and methionine metabolism; ko01100: Metabolic pathways; ko01110: Biosynthesis of secondary metabolites	1-aminocyclopropane-1-carboxylate synthase 7 [Medicago truncatula]	1A17_ARATH RecName: Full=1-aminocyclopropane-1-carboxylate synthase 7; Short=ACC synthase 7; EC=4.4.1.14; AltName: Full=S-adenosyl-L-methionine methylthioadenosine-lyase 7;	G7KJ79_MEDTR SubName: Full=1-aminocyclopropane-1-carboxylate synthase {ECO:0000313|EMBL:AES77097.1}; SubName: Full=Putative 1-aminocyclopropane-1-carboxylate synthase {ECO:0000313|EMBL:RHN53122.1}; EC=4.4.1.14 {ECO:0000313|EMBL:RHN53122.1};	1-aminocyclopropane-1-carboxylate synthase, and related proteins	GO:0016847,1-aminocyclopropane-1-carboxylate synthase activity; GO:0042802,identical protein binding; GO:0030170,pyridoxal phosphate binding; GO:0008483,transaminase activity; GO:0006520,cellular amino acid metabolic process; GO:0009693,ethylene biosynthetic process; GO:0009835,fruit ripening; GO:0003674,molecular_function; GO:0003824,catalytic activity; GO:0016829,lyase activity; GO:0016846,carb…	Aminotransferase class I and II	--	--	--
Cluster-10135.1	609	K01762 1-aminocyclopropane-1-carboxylate synthase [EC:4.4.1.14] | (RefSeq) 1-aminocyclopropane-1-carboxylate synthase 7-like (A)	ko00270: Cysteine and methionine metabolism; ko01100: Metabolic pathways; ko01110: Biosynthesis of secondary metabolites	1-aminocyclopropane-1-carboxylate synthase 7-like [Cicer arietinum]	1A17_ARATH RecName: Full=1-aminocyclopropane-1-carboxylate synthase 7; Short=ACC synthase 7; EC=4.4.1.14; AltName: Full=S-adenosyl-L-methionine methylthioadenosine-lyase 7;	A0A1S2YBX0_CICAR SubName: Full=1-aminocyclopropane-1-carboxylate synthase 7-like {ECO:0000313|RefSeq:XP_004502555.1};	1-aminocyclopropane-1-carboxylate synthase, and related proteins	GO:0016847,1-aminocyclopropane-1-carboxylate synthase activity; GO:0042802,identical protein binding; GO:0030170,pyridoxal phosphate binding; GO:0008483,transaminase activity; GO:0006520,cellular amino acid metabolic process; GO:0009693,ethylene biosynthetic process; GO:0009835,fruit ripening; GO:0003674,molecular_function; GO:0003824,catalytic activity; GO:0016829,lyase activity; GO:0016846,carb…	--	--	--	--
Cluster-10136.0	542	--	--	--	--	A0A1D1XQ20_9ARAE SubName: Full=Protein FAM49 {ECO:0000313|EMBL:JAT44495.1};	Uncharacterized conserved protein	GO:0016020,membrane; GO:0031267,small GTPase binding; GO:0030833,regulation of actin filament polymerization; GO:0003674,molecular_function; GO:0005488,binding; GO:0005515,protein binding; GO:0019899,enzyme binding; GO:0051020,GTPase binding; GO:0006996,organelle organization; GO:0007010,cytoskeleton organization; GO:0007015,actin filament organization; GO:0008064,regulation of actin polymerizati…	CYRIA/CYRIB Rac1 binding domain	--	--	--
Cluster-10137.0	798	K08711 ATP-binding cassette, subfamily G (WHITE), member 2, PDR | (RefSeq) pleiotropic drug resistance protein 1-like (A)	ko02010: ABC transporters	Ty3/gypsy retrotransposon protein [Trifolium pratense]	--	A0A2K3MRB1_TRIPR SubName: Full=Ty3/gypsy retrotransposon protein {ECO:0000313|EMBL:PNX93307.1};	FOG: Transposon-encoded proteins with TYA, reverse transcriptase, integrase domains in various combinations	GO:0003676,nucleic acid binding; GO:0015074,DNA integration; GO:0003674,molecular_function; GO:0005488,binding; GO:0097159,organic cyclic compound binding; GO:1901363,heterocyclic compound binding; GO:0006139,nucleobase-containing compound metabolic process; GO:0006259,DNA metabolic process; GO:0006725,cellular aromatic compound metabolic process; GO:0006807,nitrogen compound metabolic process; G…	--	--	--	--
Cluster-10138.0	241	--	--	RNA pseudouridine synthase 3, mitochondrial isoform X2 [Vigna radiata var. radiata]	PUS3_ARATH RecName: Full=RNA pseudouridine synthase 3, mitochondrial; EC=5.4.99.-; AltName: Full=RNA pseudouridylate synthase 3; AltName: Full=RNA-uridine isomerase 3; Flags: Precursor;	A0A3Q0F2I9_VIGRR SubName: Full=RNA pseudouridine synthase 3, mitochondrial isoform X2 {ECO:0000313|RefSeq:XP_022638230.1, ECO:0000313|RefSeq:XP_022638231.1};	RNA pseudouridylate synthases	GO:0005739,mitochondrion; GO:0009982,pseudouridine synthase activity; GO:0003723,RNA binding; GO:0000455,enzyme-directed rRNA pseudouridine synthesis; GO:0003674,molecular_function; GO:0003824,catalytic activity; GO:0016853,isomerase activity; GO:0016866,intramolecular transferase activity; GO:0003676,nucleic acid binding; GO:0005488,binding; GO:0097159,organic cyclic compound binding; GO:1901363…	--	--	--	--
Cluster-10139.0	532	--	--	--	--	--	--	--	--	--	--	--
Cluster-1014.0	397	--	--	--	--	--	--	--	--	--	--	--
Cluster-10140.0	917	--	--	--	--	--	--	--	--	--	--	--
Cluster-10141.0	388	--	--	--	--	--	--	--	--	--	--	--
Cluster-10141.1	361	--	--	--	--	--	--	--	--	--	--	--
Cluster-10142.0	492	--	--	hypothetical protein JHK85_017686 [Glycine max]	--	--	--	--	--	--	--	--
Cluster-10143.0	1917	K22683 aspartyl protease family protein [EC:3.4.23.-] | (RefSeq) aspartyl protease family protein 2-like (A)	--	aspartyl protease family protein At5g10770-like [Cicer arietinum]	ASPA_ARATH RecName: Full=Aspartyl protease family protein At5g10770; EC=3.4.23.- {ECO:0000305}; Flags: Precursor;	A0A1S2Z2K4_CICAR SubName: Full=aspartyl protease family protein At5g10770-like {ECO:0000313|RefSeq:XP_004513892.1};	Aspartyl protease	GO:0031225,anchored component of membrane; GO:0005886,plasma membrane; GO:0004190,aspartic-type endopeptidase activity; GO:0006508,proteolysis; GO:0003674,molecular_function; GO:0003824,catalytic activity; GO:0004175,endopeptidase activity; GO:0008233,peptidase activity; GO:0016787,hydrolase activity; GO:0070001,aspartic-type peptidase activity; GO:0140096,catalytic activity, acting on a protein;…	Xylanase inhibitor N-terminal	--	--	--
Cluster-10144.0	510	K25918 augmin complex subunit 8 | (RefSeq) AUGMIN subunit 8 (A)	--	Protein ENDOSPERM DEFECTIVE 1, partial [Mucuna pruriens]	EDE1_ARATH RecName: Full=Protein ENDOSPERM DEFECTIVE 1; AltName: Full=Protein EMBRYO DEFECTIVE 3116; AltName: Full=QWRF motif-containing protein 5;	A0A371FYY9_MUCPR SubName: Full=Protein ENDOSPERM DEFECTIVE 1 {ECO:0000313|EMBL:RDX83537.1}; Flags: Fragment;	--	GO:0005737,cytoplasm; GO:0005880,nuclear microtubule; GO:0005634,nucleus; GO:0008017,microtubule binding; GO:0051301,cell division; GO:0010342,endosperm cellularization; GO:0009960,endosperm development; GO:0000226,microtubule cytoskeleton organization; GO:0048316,seed development; GO:0051225,spindle assembly; GO:0003674,molecular_function; GO:0005488,binding; GO:0005515,protein binding; GO:00080…	--	--	--	--
Cluster-10145.0	643	--	--	--	--	--	--	--	--	--	--	--
Cluster-10146.0	846	--	--	putative tubby-like domain-containing protein [Lupinus albus]	LOR15_ARATH RecName: Full=Protein LURP-one-related 15;	A0A6A4QXM2_LUPAL SubName: Full=Putative tubby-like domain-containing protein {ECO:0000313|EMBL:KAE9618203.1};	--	GO:0005829,cytosol; GO:0005886,plasma membrane; GO:0019904,protein domain specific binding; GO:0003674,molecular_function; GO:0005488,binding; GO:0005515,protein binding; GO:0005575,cellular_component; GO:0005622,intracellular anatomical structure; GO:0005737,cytoplasm; GO:0110165,cellular anatomical entity; GO:0016020,membrane; GO:0071944,cell periphery	LURP-one-related	--	--	--
Cluster-10147.0	965	K08912 light-harvesting complex II chlorophyll a/b binding protein 1 | (RefSeq) chlorophyll a-b binding protein of LHCII type 1-like (A)	ko00196: Photosynthesis - antenna proteins; ko01100: Metabolic pathways	chlorophyll a-b binding protein of LHCII type 1-like [Cucumis melo]	CB23_SOYBN RecName: Full=Chlorophyll a-b binding protein 3, chloroplastic; AltName: Full=LHCII type I CAB-3; Short=LHCP; Flags: Precursor;	A0A0A0LX23_CUCSA RecName: Full=Chlorophyll a-b binding protein, chloroplastic {ECO:0000256|RuleBase:RU363080};	--	GO:0009535,chloroplast thylakoid membrane; GO:0016021,integral component of membrane; GO:0009522,photosystem I; GO:0009523,photosystem II; GO:0016168,chlorophyll binding; GO:0046872,metal ion binding; GO:0009768,photosynthesis, light harvesting in photosystem I; GO:0009416,response to light stimulus; GO:0003674,molecular_function; GO:0005488,binding; GO:0046906,tetrapyrrole binding; GO:0097159,or…	Chlorophyll A-B binding protein	--	--	--
Cluster-10148.0	600	K11866 STAM-binding protein [EC:3.4.19.12] | (RefSeq) AMSH-like ubiquitin thioesterase 3 (A)	ko04144: Endocytosis	hypothetical protein TSUD_221450 [Trifolium subterraneum]	TBL2_ARATH RecName: Full=Protein trichome birefringence-like 2;	A0A2Z6NUU8_TRISU SubName: Full=Uncharacterized protein {ECO:0000313|EMBL:GAU33807.1};	--	GO:0005794,Golgi apparatus; GO:0016021,integral component of membrane; GO:0016413,O-acetyltransferase activity; GO:0003674,molecular_function; GO:0003824,catalytic activity; GO:0008374,O-acyltransferase activity; GO:0016407,acetyltransferase activity; GO:0016740,transferase activity; GO:0016746,acyltransferase activity; GO:0016747,acyltransferase activity, transferring groups other than amino-acy…	GDSL/SGNH-like Acyl-Esterase family found in Pmr5 and Cas1p	--	--	--
Cluster-10149.0	1069	K15407 queuine tRNA-ribosyltransferase accessory subunit | (RefSeq) hypothetical protein (A)	--	uncharacterized protein LOC113848148 [Abrus precatorius]	--	A0A8B8JS29_ABRPR SubName: Full=uncharacterized protein LOC113848148 {ECO:0000313|RefSeq:XP_027333343.1};	Protein involved in mRNA turnover and stability	GO:0016021,integral component of membrane; GO:0008270,zinc ion binding; GO:0003674,molecular_function; GO:0005488,binding; GO:0043167,ion binding; GO:0043169,cation binding; GO:0046872,metal ion binding; GO:0046914,transition metal ion binding; GO:0005575,cellular_component; GO:0016020,membrane; GO:0031224,intrinsic component of membrane; GO:0110165,cellular anatomical entity	RING-variant domain	--	--	--
Cluster-10149.1	1092	K15407 queuine tRNA-ribosyltransferase accessory subunit | (RefSeq) hypothetical protein (A)	--	uncharacterized protein LOC101514319 isoform X2 [Cicer arietinum]	--	A0A1S2XMG6_CICAR SubName: Full=uncharacterized protein LOC101514319 isoform X2 {ECO:0000313|RefSeq:XP_004490932.1};	Protein involved in mRNA turnover and stability	GO:0016021,integral component of membrane; GO:0008270,zinc ion binding; GO:0003674,molecular_function; GO:0005488,binding; GO:0043167,ion binding; GO:0043169,cation binding; GO:0046872,metal ion binding; GO:0046914,transition metal ion binding; GO:0005575,cellular_component; GO:0016020,membrane; GO:0031224,intrinsic component of membrane; GO:0110165,cellular anatomical entity	RING-variant domain	--	--	--
Cluster-1015.0	1481	K22683 aspartyl protease family protein [EC:3.4.23.-] | (RefSeq) aspartyl protease family protein 2 (A)	--	aspartic proteinase nepenthesin [Medicago truncatula]	NEP1_NEPGR RecName: Full=Aspartic proteinase nepenthesin-1; EC=3.4.23.12; AltName: Full=Nepenthesin-I; Flags: Precursor;	A0A072V2P3_MEDTR SubName: Full=Aspartic proteinase nepenthesin {ECO:0000313|EMBL:KEH35638.1};	Aspartyl protease	GO:0005576,extracellular region; GO:0004190,aspartic-type endopeptidase activity; GO:0006508,proteolysis; GO:0003674,molecular_function; GO:0003824,catalytic activity; GO:0004175,endopeptidase activity; GO:0008233,peptidase activity; GO:0016787,hydrolase activity; GO:0070001,aspartic-type peptidase activity; GO:0140096,catalytic activity, acting on a protein; GO:0006807,nitrogen compound metaboli…	Xylanase inhibitor N-terminal	--	--	--
Cluster-10150.0	480	K19891 glucan endo-1,3-beta-glucosidase 1/2/3 [EC:3.2.1.39] | (RefSeq) glucan endo-1,3-beta-glucosidase 3-like (A)	ko00500: Starch and sucrose metabolism; ko01100: Metabolic pathways	Glucan endo-1,3-beta-glucosidase 14 [Mucuna pruriens]	E1314_ARATH RecName: Full=Glucan endo-1,3-beta-glucosidase 14; EC=3.2.1.39; AltName: Full=(1->3)-beta-glucan endohydrolase 14; Short=(1->3)-beta-glucanase 14; AltName: Full=Beta-1,3-endoglucanase 14; Short=Beta-1,3-glucanase 14; Flags: Precursor;	A0A371F579_MUCPR RecName: Full=Glucan endo-1,3-beta-D-glucosidase {ECO:0000256|ARBA:ARBA00012780}; EC=3.2.1.39 {ECO:0000256|ARBA:ARBA00012780}; AltName: Full=(1->3)-beta-glucan endohydrolase {ECO:0000256|ARBA:ARBA00033335}; AltName: Full=Beta-1,3-endoglucanase {ECO:0000256|ARBA:ARBA00033417};	--	GO:0046658,anchored component of plasma membrane; GO:0005737,cytoplasm; GO:0005576,extracellular region; GO:0005634,nucleus; GO:0042973,glucan endo-1,3-beta-D-glucosidase activity; GO:0005975,carbohydrate metabolic process; GO:0071555,cell wall organization; GO:0006952,defense response; GO:0003674,molecular_function; GO:0003824,catalytic activity; GO:0004553,hydrolase activity, hydrolyzing O-glyc…	--	--	--	--
Cluster-10151.0	777	--	--	--	--	--	--	--	--	--	--	--
Cluster-10152.0	446	--	--	--	--	--	--	--	--	--	--	--
Cluster-10153.0	1152	--	--	--	--	--	--	--	--	--	--	--
Cluster-10153.1	3805	K08343 ubiquitin-like-conjugating enzyme ATG3 | (RefSeq) uncharacterized protein LOC110782322 (A)	ko04136: Autophagy - other	putative pentatricopeptide repeat-containing protein At1g74580 [Cicer arietinum]	PP120_ARATH RecName: Full=Putative pentatricopeptide repeat-containing protein At1g74580;	A0A1S2YRG2_CICAR SubName: Full=putative pentatricopeptide repeat-containing protein At1g74580 {ECO:0000313|RefSeq:XP_004508746.1};	FOG: PPR repeat	--	PPR repeat family	--	--	--
Cluster-10153.2	831	--	--	--	--	--	--	--	--	--	--	--
Cluster-10154.0	1689	--	--	uncharacterized protein LOC25485378 [Medicago truncatula]	--	A0A396K356_MEDTR SubName: Full=Uncharacterized protein {ECO:0000313|EMBL:RHN82235.1};	--	--	--	--	--	--
Cluster-10155.0	530	--	--	--	--	--	--	--	--	--	--	--
Cluster-10156.0	794	--	--	--	--	--	--	--	--	--	--	--
Cluster-10157.0	478	K23872 putative homogalacturonan methyltransferase [EC:2.1.1.-] | (RefSeq) probable methyltransferase PMT13 (A)	--	probable methyltransferase PMT3 [Cucumis sativus]	PMT8_ARATH RecName: Full=Probable methyltransferase PMT8; EC=2.1.1.-;	A0A0A0LI73_CUCSA RecName: Full=Methyltransferase {ECO:0000256|RuleBase:RU366043}; EC=2.1.1.- {ECO:0000256|RuleBase:RU366043};	--	GO:0005737,cytoplasm; GO:0005768,endosome; GO:0005794,Golgi apparatus; GO:0000139,Golgi membrane; GO:0000138,Golgi trans cisterna; GO:0016021,integral component of membrane; GO:0000325,plant-type vacuole; GO:0005802,trans-Golgi network; GO:0008168,methyltransferase activity; GO:0032259,methylation; GO:0003674,molecular_function; GO:0003824,catalytic activity; GO:0016740,transferase activity; GO:0…	Putative S-adenosyl-L-methionine-dependent methyltransferase	--	--	--
Cluster-10158.0	621	K12820 pre-mRNA-splicing factor ATP-dependent RNA helicase DHX15/PRP43 [EC:3.6.4.13] | (RefSeq) probable pre-mRNA-splicing factor ATP-dependent RNA helicase DEAH3 (A)	ko03040: Spliceosome	hypothetical protein KPL71_014885 [Citrus sinensis]	POLX_TOBAC RecName: Full=Retrovirus-related Pol polyprotein from transposon TNT 1-94; Includes: RecName: Full=Protease; EC=3.4.23.-; Includes: RecName: Full=Reverse transcriptase; EC=2.7.7.49; Includes: RecName: Full=Endonuclease;	A0A1S8ACN0_CITLI SubName: Full=Cysteine-rich RLK RECEPTOR-like protein kinase {ECO:0000313|EMBL:JAV45233.1};	FOG: Transposon-encoded proteins with TYA, reverse transcriptase, integrase domains in various combinations	GO:0004190,aspartic-type endopeptidase activity; GO:0004519,endonuclease activity; GO:0003676,nucleic acid binding; GO:0003964,RNA-directed DNA polymerase activity; GO:0008270,zinc ion binding; GO:0015074,DNA integration; GO:0006508,proteolysis; GO:0003674,molecular_function; GO:0003824,catalytic activity; GO:0004175,endopeptidase activity; GO:0008233,peptidase activity; GO:0016787,hydrolase acti…	--	--	--	--
Cluster-10159.0	680	--	--	--	--	--	--	--	--	--	--	--
Cluster-1016.0	410	--	--	--	--	--	--	--	--	--	--	--
Cluster-10160.0	428	K02134 F-type H+-transporting ATPase subunit delta | (RefSeq) ATP synthase subunit delta', mitochondrial (A)	ko00190: Oxidative phosphorylation; ko01100: Metabolic pathways	ATP synthase subunit delta', mitochondrial [Cucumis sativus]	ATP4_IPOBA RecName: Full=ATP synthase subunit delta', mitochondrial; AltName: Full=F-ATPase delta' subunit; Flags: Precursor;	A0A0A0L7T8_CUCSA RecName: Full=ATP-synt_DE_N domain-containing protein {ECO:0000259|Pfam:PF02823};	Mitochondrial F1F0-ATP synthase, subunit delta/ATP16	GO:0005743,mitochondrial inner membrane; GO:0045261,proton-transporting ATP synthase complex, catalytic core F(1); GO:0046933,proton-transporting ATP synthase activity, rotational mechanism; GO:0003674,molecular_function; GO:0003824,catalytic activity; GO:0005215,transporter activity; GO:0005216,ion channel activity; GO:0005261,cation channel activity; GO:0008324,cation transmembrane transporter …	ATP synthase, Delta/Epsilon chain, beta-sandwich domain	--	--	--
Cluster-10161.0	447	K17278 membrane-associated progesterone receptor component | (RefSeq) membrane steroid-binding protein 1 (A)	--	membrane steroid-binding protein 1 [Cucumis sativus]	MSBP1_ORYSJ RecName: Full=Membrane steroid-binding protein 1 {ECO:0000303|PubMed:25711711}; Short=OsMSBP1 {ECO:0000303|PubMed:25711711}; AltName: Full=OsMSBP2 {ECO:0000303|PubMed:17512025};	A0A0A0LIG2_CUCSA RecName: Full=Cytochrome b5 heme-binding domain-containing protein {ECO:0000259|SMART:SM01117};	Putative steroid membrane receptor Hpr6.6/25-Dx	GO:0012505,endomembrane system; GO:0005783,endoplasmic reticulum; GO:0016021,integral component of membrane; GO:0016020,membrane; GO:0005886,plasma membrane; GO:0005496,steroid binding; GO:0003674,molecular_function; GO:0005488,binding; GO:0008289,lipid binding; GO:0097159,organic cyclic compound binding; GO:0005575,cellular_component; GO:0110165,cellular anatomical entity; GO:0005622,intracellul…	--	--	--	--
Cluster-10162.0	456	K10572 inositol-pentakisphosphate 2-kinase [EC:2.7.1.158] | (RefSeq) inositol-pentakisphosphate 2-kinase-like (A)	ko00562: Inositol phosphate metabolism; ko01100: Metabolic pathways; ko04070: Phosphatidylinositol signaling system	Inositol-pentakisphosphate 2-kinase, partial [Mucuna pruriens]	IPPK_ARATH RecName: Full=Inositol-pentakisphosphate 2-kinase; EC=2.7.1.158; AltName: Full=Inositol-1,3,4,5,6-pentakisphosphate 2-kinase; AltName: Full=Ins(1,3,4,5,6)P5 2-kinase; Short=AtIPK1; Short=InsP5 2-kinase;	A0A371EIJ7_MUCPR RecName: Full=Inositol-pentakisphosphate 2-kinase {ECO:0000256|ARBA:ARBA00012023, ECO:0000256|RuleBase:RU364126}; EC=2.7.1.158 {ECO:0000256|ARBA:ARBA00012023, ECO:0000256|RuleBase:RU364126}; Flags: Fragment;	Inositol polyphosphate kinase	GO:0005737,cytoplasm; GO:0005634,nucleus; GO:0005524,ATP binding; GO:0035299,inositol pentakisphosphate 2-kinase activity; GO:0032942,inositol tetrakisphosphate 2-kinase activity; GO:0046872,metal ion binding; GO:0030643,cellular phosphate ion homeostasis; GO:0042742,defense response to bacterium; GO:0050832,defense response to fungus; GO:0051607,defense response to virus; GO:0032958,inositol pho…	--	--	--	--
Cluster-10162.1	1254	K10572 inositol-pentakisphosphate 2-kinase [EC:2.7.1.158] | (RefSeq) inositol-pentakisphosphate 2-kinase (A)	ko00562: Inositol phosphate metabolism; ko01100: Metabolic pathways; ko04070: Phosphatidylinositol signaling system	Inositol-pentakisphosphate 2-kinase [Spatholobus suberectus]	IPPK_ARATH RecName: Full=Inositol-pentakisphosphate 2-kinase; EC=2.7.1.158; AltName: Full=Inositol-1,3,4,5,6-pentakisphosphate 2-kinase; AltName: Full=Ins(1,3,4,5,6)P5 2-kinase; Short=AtIPK1; Short=InsP5 2-kinase;	A0A151TC25_CAJCA RecName: Full=Inositol-pentakisphosphate 2-kinase {ECO:0000256|ARBA:ARBA00012023, ECO:0000256|RuleBase:RU364126}; EC=2.7.1.158 {ECO:0000256|ARBA:ARBA00012023, ECO:0000256|RuleBase:RU364126};	--	GO:0005737,cytoplasm; GO:0005634,nucleus; GO:0005524,ATP binding; GO:0035299,inositol pentakisphosphate 2-kinase activity; GO:0032942,inositol tetrakisphosphate 2-kinase activity; GO:0046872,metal ion binding; GO:0030643,cellular phosphate ion homeostasis; GO:0042742,defense response to bacterium; GO:0050832,defense response to fungus; GO:0051607,defense response to virus; GO:0032958,inositol pho…	--	--	--	--
Cluster-10162.2	2230	K10572 inositol-pentakisphosphate 2-kinase [EC:2.7.1.158] | (RefSeq) inositol-pentakisphosphate 2-kinase-like (A)	ko00562: Inositol phosphate metabolism; ko01100: Metabolic pathways; ko04070: Phosphatidylinositol signaling system	inositol-pentakisphosphate 2-kinase-like [Abrus precatorius]	IPPK_ARATH RecName: Full=Inositol-pentakisphosphate 2-kinase; EC=2.7.1.158; AltName: Full=Inositol-1,3,4,5,6-pentakisphosphate 2-kinase; AltName: Full=Ins(1,3,4,5,6)P5 2-kinase; Short=AtIPK1; Short=InsP5 2-kinase;	A0A8B8JMQ9_ABRPR RecName: Full=Inositol-pentakisphosphate 2-kinase {ECO:0000256|ARBA:ARBA00012023, ECO:0000256|RuleBase:RU364126}; EC=2.7.1.158 {ECO:0000256|ARBA:ARBA00012023, ECO:0000256|RuleBase:RU364126};	Inositol polyphosphate kinase	GO:0005737,cytoplasm; GO:0005634,nucleus; GO:0005524,ATP binding; GO:0035299,inositol pentakisphosphate 2-kinase activity; GO:0032942,inositol tetrakisphosphate 2-kinase activity; GO:0046872,metal ion binding; GO:0030643,cellular phosphate ion homeostasis; GO:0042742,defense response to bacterium; GO:0050832,defense response to fungus; GO:0051607,defense response to virus; GO:0032958,inositol pho…	Inositol-pentakisphosphate 2-kinase	--	--	--
Cluster-10162.3	1856	K10572 inositol-pentakisphosphate 2-kinase [EC:2.7.1.158] | (RefSeq) inositol-pentakisphosphate 2-kinase-like (A)	ko00562: Inositol phosphate metabolism; ko01100: Metabolic pathways; ko04070: Phosphatidylinositol signaling system	inositol-pentakisphosphate 2-kinase-like isoform X3 [Cicer arietinum]	IPPK_ARATH RecName: Full=Inositol-pentakisphosphate 2-kinase; EC=2.7.1.158; AltName: Full=Inositol-1,3,4,5,6-pentakisphosphate 2-kinase; AltName: Full=Ins(1,3,4,5,6)P5 2-kinase; Short=AtIPK1; Short=InsP5 2-kinase;	A0A1S2Y4G8_CICAR RecName: Full=Inositol-pentakisphosphate 2-kinase {ECO:0000256|ARBA:ARBA00012023, ECO:0000256|RuleBase:RU364126}; EC=2.7.1.158 {ECO:0000256|ARBA:ARBA00012023, ECO:0000256|RuleBase:RU364126};	Inositol polyphosphate kinase	GO:0005737,cytoplasm; GO:0005634,nucleus; GO:0005524,ATP binding; GO:0035299,inositol pentakisphosphate 2-kinase activity; GO:0032942,inositol tetrakisphosphate 2-kinase activity; GO:0046872,metal ion binding; GO:0030643,cellular phosphate ion homeostasis; GO:0042742,defense response to bacterium; GO:0050832,defense response to fungus; GO:0051607,defense response to virus; GO:0032958,inositol pho…	Inositol-pentakisphosphate 2-kinase	--	--	--
Cluster-10163.0	404	K01535 H+-transporting ATPase [EC:7.1.2.1] | (RefSeq) plasma membrane ATPase 4 (A)	ko00190: Oxidative phosphorylation; ko01100: Metabolic pathways	plasma membrane ATPase 4-like protein, partial [Trifolium pratense]	PMA2_ARATH RecName: Full=ATPase 2, plasma membrane-type {ECO:0000303|PubMed:2143186}; EC=7.1.2.1 {ECO:0000305}; AltName: Full=Proton pump 2;	A0A2K3MJC0_TRIPR SubName: Full=Plasma membrane ATPase 4-like protein {ECO:0000313|EMBL:PNX90876.1}; Flags: Fragment;	Plasma membrane H+-transporting ATPase	GO:0016021,integral component of membrane; GO:0005886,plasma membrane; GO:0005524,ATP binding; GO:0016887,ATP hydrolysis activity; GO:0000287,magnesium ion binding; GO:0015662,P-type ion transporter activity; GO:0008553,P-type proton-exporting transporter activity; GO:0034220,ion transmembrane transport; GO:0120029,proton export across plasma membrane; GO:1902600,proton transmembrane transport; G…	Cation transporter/ATPase, N-terminus	--	--	--
Cluster-10164.0	1779	K00487 trans-cinnamate 4-monooxygenase [EC:1.14.14.91] | (RefSeq) cytochrome P450 CYP73A100-like (A)	ko00130: Ubiquinone and other terpenoid-quinone biosynthesis; ko00940: Phenylpropanoid biosynthesis; ko00941: Flavonoid biosynthesis; ko00945: Stilbenoid, diarylheptanoid and gingerol biosynthesis; ko01100: Metabolic pathways; ko01110: Biosynthesis of secondary metabolites	cytochrome P450 CYP73A100-like [Abrus precatorius]	C7A10_PANGI RecName: Full=Cytochrome P450 CYP73A100; EC=1.14.-.-;	A0A8B8MG63_ABRPR SubName: Full=cytochrome P450 CYP73A100-like {ECO:0000313|RefSeq:XP_027366179.1};	Cytochrome P450 CYP2 subfamily	GO:0016021,integral component of membrane; GO:0020037,heme binding; GO:0005506,iron ion binding; GO:0004497,monooxygenase activity; GO:0016705,oxidoreductase activity, acting on paired donors, with incorporation or reduction of molecular oxygen; GO:0003674,molecular_function; GO:0005488,binding; GO:0046906,tetrapyrrole binding; GO:0097159,organic cyclic compound binding; GO:1901363,heterocyclic c…	Cytochrome P450	--	--	--
Cluster-10165.0	466	--	--	--	--	--	--	--	--	--	--	--
Cluster-10166.0	626	--	--	--	--	--	--	--	--	--	--	--
Cluster-10166.1	860	--	--	--	--	--	--	--	--	--	--	--
Cluster-10166.2	1303	--	--	--	--	--	--	--	--	--	--	--
Cluster-10166.3	895	--	--	--	--	--	--	--	--	--	--	--
Cluster-10166.4	2242	--	--	--	--	--	--	--	--	--	--	--
Cluster-10166.5	2167	--	--	--	--	--	--	--	--	--	--	--
Cluster-10166.6	476	--	--	--	GRP1_SINAL RecName: Full=Glycine-rich RNA-binding protein GRP1A;	--	--	GO:0005634,nucleus; GO:0003723,RNA binding; GO:0003674,molecular_function; GO:0003676,nucleic acid binding; GO:0005488,binding; GO:0097159,organic cyclic compound binding; GO:1901363,heterocyclic compound binding; GO:0005575,cellular_component; GO:0005622,intracellular anatomical structure; GO:0043226,organelle; GO:0043227,membrane-bounded organelle; GO:0043229,intracellular organelle; GO:0043231…	--	--	--	--
Cluster-10166.7	1616	--	--	--	--	--	--	--	--	--	--	--
Cluster-10167.0	1322	K03006 DNA-directed RNA polymerase II subunit RPB1 [EC:2.7.7.6] | (RefSeq) LOW QUALITY PROTEIN: DNA-directed RNA polymerase II subunit RPB1-like (A)	ko03020: RNA polymerase; ko03420: Nucleotide excision repair	hypothetical protein KPL71_015451 [Citrus sinensis]	POLX_TOBAC RecName: Full=Retrovirus-related Pol polyprotein from transposon TNT 1-94; Includes: RecName: Full=Protease; EC=3.4.23.-; Includes: RecName: Full=Reverse transcriptase; EC=2.7.7.49; Includes: RecName: Full=Endonuclease;	A0A8J6CT23_9ROSI RecName: Full=Integrase catalytic domain-containing protein {ECO:0000259|PROSITE:PS50994};	FOG: Transposon-encoded proteins with TYA, reverse transcriptase, integrase domains in various combinations	GO:0004190,aspartic-type endopeptidase activity; GO:0004519,endonuclease activity; GO:0003676,nucleic acid binding; GO:0003964,RNA-directed DNA polymerase activity; GO:0008270,zinc ion binding; GO:0015074,DNA integration; GO:0006508,proteolysis; GO:0003674,molecular_function; GO:0003824,catalytic activity; GO:0004175,endopeptidase activity; GO:0008233,peptidase activity; GO:0016787,hydrolase acti…	GAG-pre-integrase domain	--	--	--
Cluster-10168.0	520	--	--	hypothetical protein KK1_041348 [Cajanus cajan]	--	A0A151R4N0_CAJCA SubName: Full=Uncharacterized protein {ECO:0000313|EMBL:KYP37456.1};	--	--	--	--	--	--
Cluster-10169.0	504	--	--	--	--	--	--	--	--	--	--	--
Cluster-1017.0	386	K00924 kinase [EC:2.7.1.-] | (RefSeq) receptor-like protein kinase 5 (A)	--	hypothetical protein KIW84_011202, partial [Pisum sativum]	FLOR1_ARATH RecName: Full=Leucine-rich repeat protein FLOR 1 {ECO:0000303|PubMed:11689012}; AltName: Full=Protein FLORAL TRANSITION AT THE MERISTEM 4 {ECO:0000303|PubMed:22319055};	I1J4I5_SOYBN RecName: Full=Protein kinase domain-containing protein {ECO:0000259|PROSITE:PS50011};	--	GO:0005737,cytoplasm; GO:0005634,nucleus; GO:0048471,perinuclear region of cytoplasm; GO:0005886,plasma membrane; GO:0048574,long-day photoperiodism, flowering; GO:0048510,regulation of timing of transition from vegetative to reproductive phase; GO:0010228,vegetative to reproductive phase transition of meristem; GO:0000003,reproduction; GO:0003006,developmental process involved in reproduction; G…	Leucine rich repeat N-terminal domain	--	--	--
Cluster-10170.0	731	--	--	--	--	--	--	--	--	--	--	--
Cluster-10171.0	584	--	--	--	--	--	--	--	--	--	--	--
Cluster-10172.0	466	K05658 ATP-binding cassette, subfamily B (MDR/TAP), member 1 [EC:7.6.2.2] | (RefSeq) ABC transporter B family member 4-like (A)	ko02010: ABC transporters	Retrovirus-related Pol polyprotein from transposon RE2 [Vitis vinifera]	POLX_TOBAC RecName: Full=Retrovirus-related Pol polyprotein from transposon TNT 1-94; Includes: RecName: Full=Protease; EC=3.4.23.-; Includes: RecName: Full=Reverse transcriptase; EC=2.7.7.49; Includes: RecName: Full=Endonuclease;	A0A438FVH0_VITVI SubName: Full=Retrovirus-related Pol polyprotein from transposon RE2 {ECO:0000313|EMBL:RVW63940.1};	FOG: Transposon-encoded proteins with TYA, reverse transcriptase, integrase domains in various combinations	GO:0004190,aspartic-type endopeptidase activity; GO:0004519,endonuclease activity; GO:0003676,nucleic acid binding; GO:0003964,RNA-directed DNA polymerase activity; GO:0008270,zinc ion binding; GO:0015074,DNA integration; GO:0006508,proteolysis; GO:0003674,molecular_function; GO:0003824,catalytic activity; GO:0004175,endopeptidase activity; GO:0008233,peptidase activity; GO:0016787,hydrolase acti…	--	--	--	--
Cluster-10173.0	496	K12489 Arf-GAP with coiled-coil, ANK repeat and PH domain-containing protein | (RefSeq) ADP-ribosylation factor GTPase-activating protein AGD2-like (A)	ko04144: Endocytosis	ADP-ribosylation factor GTPase-activating protein AGD4-like [Trifolium medium]	AGD2_ARATH RecName: Full=ADP-ribosylation factor GTPase-activating protein AGD2; Short=ARF GAP AGD2; AltName: Full=Protein ARF-GAP DOMAIN 2; Short=AtAGD2;	A0A392RPW8_9FABA SubName: Full=ADP-ribosylation factor GTPase-activating protein AGD4-like {ECO:0000313|EMBL:MCI38708.1}; Flags: Fragment;	Putative GTPase activating proteins (GAPs)	GO:0005737,cytoplasm; GO:0005096,GTPase activator activity; GO:0046872,metal ion binding; GO:0003674,molecular_function; GO:0008047,enzyme activator activity; GO:0030234,enzyme regulator activity; GO:0030695,GTPase regulator activity; GO:0060589,nucleoside-triphosphatase regulator activity; GO:0098772,molecular function regulator activity; GO:0005488,binding; GO:0043167,ion binding; GO:0043169,ca…	--	--	--	--
Cluster-10173.1	2310	K12489 Arf-GAP with coiled-coil, ANK repeat and PH domain-containing protein | (RefSeq) ADP-ribosylation factor GTPase-activating protein AGD2 (A)	ko04144: Endocytosis	ADP-ribosylation factor GTPase-activating protein AGD2 [Medicago truncatula]	AGD4_ARATH RecName: Full=ADP-ribosylation factor GTPase-activating protein AGD4; Short=ARF GAP AGD4; AltName: Full=GCN4-complementing protein 1; AltName: Full=Protein ARF-GAP DOMAIN 4; Short=AtAGD4;	A0A072UXE8_MEDTR SubName: Full=ADP-ribosylation factor GTPase-activating protein AGD10 {ECO:0000313|EMBL:KEH30545.1}; SubName: Full=Putative Arf GTPase activating protein {ECO:0000313|EMBL:RHN61531.1};	Putative GTPase activating proteins (GAPs)	GO:0005737,cytoplasm; GO:0005096,GTPase activator activity; GO:0046872,metal ion binding; GO:0003674,molecular_function; GO:0008047,enzyme activator activity; GO:0030234,enzyme regulator activity; GO:0030695,GTPase regulator activity; GO:0060589,nucleoside-triphosphatase regulator activity; GO:0098772,molecular function regulator activity; GO:0005488,binding; GO:0043167,ion binding; GO:0043169,ca…	BAR domain of APPL family	--	--	--
Cluster-10173.10	1117	K12489 Arf-GAP with coiled-coil, ANK repeat and PH domain-containing protein | (RefSeq) ADP-ribosylation factor GTPase-activating protein AGD4 (A)	ko04144: Endocytosis	ADP-ribosylation factor GTPase-activating protein AGD2 [Glycine max]	AGD2_ARATH RecName: Full=ADP-ribosylation factor GTPase-activating protein AGD2; Short=ARF GAP AGD2; AltName: Full=Protein ARF-GAP DOMAIN 2; Short=AtAGD2;	A0A151TMT9_CAJCA SubName: Full=ADP-ribosylation factor GTPase-activating protein AGD4 {ECO:0000313|EMBL:KYP68361.1};	Putative GTPase activating proteins (GAPs)	GO:0005737,cytoplasm; GO:0005096,GTPase activator activity; GO:0046872,metal ion binding; GO:0003674,molecular_function; GO:0008047,enzyme activator activity; GO:0030234,enzyme regulator activity; GO:0030695,GTPase regulator activity; GO:0060589,nucleoside-triphosphatase regulator activity; GO:0098772,molecular function regulator activity; GO:0005488,binding; GO:0043167,ion binding; GO:0043169,ca…	--	--	--	--
Cluster-10173.2	1418	K12489 Arf-GAP with coiled-coil, ANK repeat and PH domain-containing protein | (RefSeq) ADP-ribosylation factor GTPase-activating protein AGD2 (A)	ko04144: Endocytosis	ADP-ribosylation factor GTPase-activating protein AGD2 [Medicago truncatula]	AGD2_ARATH RecName: Full=ADP-ribosylation factor GTPase-activating protein AGD2; Short=ARF GAP AGD2; AltName: Full=Protein ARF-GAP DOMAIN 2; Short=AtAGD2;	A0A072UXE8_MEDTR SubName: Full=ADP-ribosylation factor GTPase-activating protein AGD10 {ECO:0000313|EMBL:KEH30545.1}; SubName: Full=Putative Arf GTPase activating protein {ECO:0000313|EMBL:RHN61531.1};	Putative GTPase activating proteins (GAPs)	GO:0005737,cytoplasm; GO:0005096,GTPase activator activity; GO:0046872,metal ion binding; GO:0003674,molecular_function; GO:0008047,enzyme activator activity; GO:0030234,enzyme regulator activity; GO:0030695,GTPase regulator activity; GO:0060589,nucleoside-triphosphatase regulator activity; GO:0098772,molecular function regulator activity; GO:0005488,binding; GO:0043167,ion binding; GO:0043169,ca…	Ankyrin repeat	--	--	--
Cluster-10173.3	1446	K12489 Arf-GAP with coiled-coil, ANK repeat and PH domain-containing protein | (RefSeq) ADP-ribosylation factor GTPase-activating protein AGD2 (A)	ko04144: Endocytosis	ADP-ribosylation factor GTPase-activating protein AGD2 [Medicago truncatula]	AGD2_ARATH RecName: Full=ADP-ribosylation factor GTPase-activating protein AGD2; Short=ARF GAP AGD2; AltName: Full=Protein ARF-GAP DOMAIN 2; Short=AtAGD2;	A0A072UXE8_MEDTR SubName: Full=ADP-ribosylation factor GTPase-activating protein AGD10 {ECO:0000313|EMBL:KEH30545.1}; SubName: Full=Putative Arf GTPase activating protein {ECO:0000313|EMBL:RHN61531.1};	Putative GTPase activating proteins (GAPs)	GO:0005737,cytoplasm; GO:0005096,GTPase activator activity; GO:0046872,metal ion binding; GO:0003674,molecular_function; GO:0008047,enzyme activator activity; GO:0030234,enzyme regulator activity; GO:0030695,GTPase regulator activity; GO:0060589,nucleoside-triphosphatase regulator activity; GO:0098772,molecular function regulator activity; GO:0005488,binding; GO:0043167,ion binding; GO:0043169,ca…	Ankyrin repeat	--	--	--
Cluster-10173.4	2432	K12489 Arf-GAP with coiled-coil, ANK repeat and PH domain-containing protein | (RefSeq) ADP-ribosylation factor GTPase-activating protein AGD2-like (A)	ko04144: Endocytosis	ADP-ribosylation factor GTPase-activating protein AGD2-like isoform X1 [Cicer arietinum]	AGD4_ARATH RecName: Full=ADP-ribosylation factor GTPase-activating protein AGD4; Short=ARF GAP AGD4; AltName: Full=GCN4-complementing protein 1; AltName: Full=Protein ARF-GAP DOMAIN 4; Short=AtAGD4;	A0A1S2YJL1_CICAR SubName: Full=ADP-ribosylation factor GTPase-activating protein AGD2-like isoform X1 {ECO:0000313|RefSeq:XP_004505758.1, ECO:0000313|RefSeq:XP_027191506.1};	Putative GTPase activating proteins (GAPs)	GO:0005737,cytoplasm; GO:0005096,GTPase activator activity; GO:0046872,metal ion binding; GO:0003674,molecular_function; GO:0008047,enzyme activator activity; GO:0030234,enzyme regulator activity; GO:0030695,GTPase regulator activity; GO:0060589,nucleoside-triphosphatase regulator activity; GO:0098772,molecular function regulator activity; GO:0005488,binding; GO:0043167,ion binding; GO:0043169,ca…	BAR domain of APPL family	--	--	--
Cluster-10173.5	2651	K12489 Arf-GAP with coiled-coil, ANK repeat and PH domain-containing protein | (RefSeq) ADP-ribosylation factor GTPase-activating protein AGD4 (A)	ko04144: Endocytosis	ADP-ribosylation factor GTPase-activating protein AGD4 [Cajanus cajan]	AGD4_ARATH RecName: Full=ADP-ribosylation factor GTPase-activating protein AGD4; Short=ARF GAP AGD4; AltName: Full=GCN4-complementing protein 1; AltName: Full=Protein ARF-GAP DOMAIN 4; Short=AtAGD4;	A0A072UXE8_MEDTR SubName: Full=ADP-ribosylation factor GTPase-activating protein AGD10 {ECO:0000313|EMBL:KEH30545.1}; SubName: Full=Putative Arf GTPase activating protein {ECO:0000313|EMBL:RHN61531.1};	Putative GTPase activating proteins (GAPs)	GO:0005737,cytoplasm; GO:0005096,GTPase activator activity; GO:0046872,metal ion binding; GO:0003674,molecular_function; GO:0008047,enzyme activator activity; GO:0030234,enzyme regulator activity; GO:0030695,GTPase regulator activity; GO:0060589,nucleoside-triphosphatase regulator activity; GO:0098772,molecular function regulator activity; GO:0005488,binding; GO:0043167,ion binding; GO:0043169,ca…	BAR domain of APPL family	--	--	--
Cluster-10173.6	1339	K12489 Arf-GAP with coiled-coil, ANK repeat and PH domain-containing protein | (RefSeq) ADP-ribosylation factor GTPase-activating protein AGD2 (A)	ko04144: Endocytosis	ADP-ribosylation factor GTPase-activating protein agd2-like, partial [Trifolium pratense]	AGD4_ARATH RecName: Full=ADP-ribosylation factor GTPase-activating protein AGD4; Short=ARF GAP AGD4; AltName: Full=GCN4-complementing protein 1; AltName: Full=Protein ARF-GAP DOMAIN 4; Short=AtAGD4;	A0A2K3PC01_TRIPR SubName: Full=ADP-ribosylation factor GTPase-activating protein agd2-like {ECO:0000313|EMBL:PNY12809.1}; Flags: Fragment;	Putative GTPase activating proteins (GAPs)	GO:0005737,cytoplasm; GO:0005096,GTPase activator activity; GO:0046872,metal ion binding; GO:0003674,molecular_function; GO:0008047,enzyme activator activity; GO:0030234,enzyme regulator activity; GO:0030695,GTPase regulator activity; GO:0060589,nucleoside-triphosphatase regulator activity; GO:0098772,molecular function regulator activity; GO:0005488,binding; GO:0043167,ion binding; GO:0043169,ca…	Ankyrin repeat	--	--	--
Cluster-10173.7	2949	K12489 Arf-GAP with coiled-coil, ANK repeat and PH domain-containing protein | (RefSeq) ADP-ribosylation factor GTPase-activating protein AGD4 (A)	ko04144: Endocytosis	ADP-ribosylation factor GTPase-activating protein AGD2 [Spatholobus suberectus]	AGD4_ARATH RecName: Full=ADP-ribosylation factor GTPase-activating protein AGD4; Short=ARF GAP AGD4; AltName: Full=GCN4-complementing protein 1; AltName: Full=Protein ARF-GAP DOMAIN 4; Short=AtAGD4;	A0A8B8LCQ3_ABRPR SubName: Full=ADP-ribosylation factor GTPase-activating protein AGD4-like isoform X1 {ECO:0000313|RefSeq:XP_027354010.1};	Putative GTPase activating proteins (GAPs)	GO:0005737,cytoplasm; GO:0005096,GTPase activator activity; GO:0046872,metal ion binding; GO:0003674,molecular_function; GO:0008047,enzyme activator activity; GO:0030234,enzyme regulator activity; GO:0030695,GTPase regulator activity; GO:0060589,nucleoside-triphosphatase regulator activity; GO:0098772,molecular function regulator activity; GO:0005488,binding; GO:0043167,ion binding; GO:0043169,ca…	Putative GTPase activating protein for Arf	--	--	--
Cluster-10173.8	2740	K12489 Arf-GAP with coiled-coil, ANK repeat and PH domain-containing protein | (RefSeq) ADP-ribosylation factor GTPase-activating protein AGD2 (A)	ko04144: Endocytosis	ADP-ribosylation factor GTPase-activating protein AGD2 [Medicago truncatula]	AGD4_ARATH RecName: Full=ADP-ribosylation factor GTPase-activating protein AGD4; Short=ARF GAP AGD4; AltName: Full=GCN4-complementing protein 1; AltName: Full=Protein ARF-GAP DOMAIN 4; Short=AtAGD4;	A0A072UXE8_MEDTR SubName: Full=ADP-ribosylation factor GTPase-activating protein AGD10 {ECO:0000313|EMBL:KEH30545.1}; SubName: Full=Putative Arf GTPase activating protein {ECO:0000313|EMBL:RHN61531.1};	Putative GTPase activating proteins (GAPs)	GO:0005737,cytoplasm; GO:0005096,GTPase activator activity; GO:0046872,metal ion binding; GO:0003674,molecular_function; GO:0008047,enzyme activator activity; GO:0030234,enzyme regulator activity; GO:0030695,GTPase regulator activity; GO:0060589,nucleoside-triphosphatase regulator activity; GO:0098772,molecular function regulator activity; GO:0005488,binding; GO:0043167,ion binding; GO:0043169,ca…	BAR domain of APPL family	--	--	--
Cluster-10173.9	2570	K12489 Arf-GAP with coiled-coil, ANK repeat and PH domain-containing protein | (RefSeq) ADP-ribosylation factor GTPase-activating protein AGD2 (A)	ko04144: Endocytosis	ADP-ribosylation factor GTPase-activating protein AGD2 [Medicago truncatula]	AGD4_ARATH RecName: Full=ADP-ribosylation factor GTPase-activating protein AGD4; Short=ARF GAP AGD4; AltName: Full=GCN4-complementing protein 1; AltName: Full=Protein ARF-GAP DOMAIN 4; Short=AtAGD4;	A0A072UXE8_MEDTR SubName: Full=ADP-ribosylation factor GTPase-activating protein AGD10 {ECO:0000313|EMBL:KEH30545.1}; SubName: Full=Putative Arf GTPase activating protein {ECO:0000313|EMBL:RHN61531.1};	Putative GTPase activating proteins (GAPs)	GO:0005737,cytoplasm; GO:0005096,GTPase activator activity; GO:0046872,metal ion binding; GO:0003674,molecular_function; GO:0008047,enzyme activator activity; GO:0030234,enzyme regulator activity; GO:0030695,GTPase regulator activity; GO:0060589,nucleoside-triphosphatase regulator activity; GO:0098772,molecular function regulator activity; GO:0005488,binding; GO:0043167,ion binding; GO:0043169,ca…	BAR domain of APPL family	--	--	--
Cluster-10174.0	1557	--	--	--	--	--	--	--	--	--	--	--
Cluster-10174.1	1685	--	--	--	--	--	--	--	--	--	--	--
Cluster-10174.2	2009	--	--	--	--	--	--	--	--	--	--	--
Cluster-10174.3	2866	--	--	--	--	--	--	--	--	--	--	--
Cluster-10174.4	4098	--	--	--	--	--	--	--	--	--	--	--
Cluster-10174.5	2562	--	--	--	--	--	--	--	--	--	--	--
Cluster-10174.6	2988	--	--	--	--	--	--	--	--	--	--	--
Cluster-10175.0	364	--	--	--	--	--	--	--	--	--	--	--
Cluster-10175.1	435	--	--	--	--	--	--	--	--	--	--	--
Cluster-10176.0	593	--	--	--	--	--	--	--	--	--	--	--
Cluster-10177.0	385	K11654 SWI/SNF-related matrix-associated actin-dependent regulator of chromatin subfamily A member 5 [EC:5.6.2.-] | (RefSeq) ISWI chromatin-remodeling complex ATPase CHR11-like (A)	ko03082: ATP-dependent chromatin remodeling	hypothetical protein F383_15894 [Gossypium arboreum]	ISW2_ORYSJ RecName: Full=Probable chromatin-remodeling complex ATPase chain; EC=3.6.4.-; AltName: Full=ISW2-like; AltName: Full=Sucrose nonfermenting protein 2 homolog;	A0A0B0NBR7_GOSAR RecName: Full=Helicase C-terminal domain-containing protein {ECO:0000259|PROSITE:PS51194};	Chromatin remodeling complex WSTF-ISWI, small subunit	GO:0005634,nucleus; GO:0005524,ATP binding; GO:0008094,ATP-dependent activity, acting on DNA; GO:0140658,ATP-dependent chromatin remodeler activity; GO:0003677,DNA binding; GO:0004386,helicase activity; GO:0016787,hydrolase activity; GO:0031491,nucleosome binding; GO:0000166,nucleotide binding; GO:0003674,molecular_function; GO:0005488,binding; GO:0017076,purine nucleotide binding; GO:0030554,ade…	Helicase conserved C-terminal domain	--	--	--
Cluster-10177.1	506	K11654 SWI/SNF-related matrix-associated actin-dependent regulator of chromatin subfamily A member 5 [EC:5.6.2.-] | (RefSeq) ISWI chromatin-remodeling complex ATPase CHR11 (A)	ko03082: ATP-dependent chromatin remodeling	ISWI chromatin-remodeling complex ATPase CHR11-like [Gossypium australe]	CHR17_ARATH RecName: Full=ISWI chromatin-remodeling complex ATPase CHR17 {ECO:0000305}; EC=3.6.4.- {ECO:0000305}; AltName: Full=Protein CHROMATIN REMODELING 17 {ECO:0000303|PubMed:22694359};	A0A5B6WV49_9ROSI SubName: Full=ISWI chromatin-remodeling complex ATPase CHR11-like {ECO:0000313|EMBL:KAA3485313.1};	Chromatin remodeling complex WSTF-ISWI, small subunit	GO:0005634,nucleus; GO:0005524,ATP binding; GO:0008094,ATP-dependent activity, acting on DNA; GO:0003677,DNA binding; GO:0016787,hydrolase activity; GO:0140750,nucleosome array spacer activity; GO:0031491,nucleosome binding; GO:1900036,positive regulation of cellular response to heat; GO:0000166,nucleotide binding; GO:0003674,molecular_function; GO:0005488,binding; GO:0017076,purine nucleotide bi…	SNF2-related domain	SNF2	TR	SNF2
Cluster-10177.10	2387	K23200 putative arabinosyltransferase [EC:2.4.2.-] | (RefSeq) ARAD1-1; arabinosyltransferase-like protein (A)	--	probable arabinosyltransferase ARAD1 [Pisum sativum]	ARAD1_ARATH RecName: Full=Probable arabinosyltransferase ARAD1; EC=2.4.2.-; AltName: Full=Arabinan alpha-1,5-arabinosyltransferase; AltName: Full=L-Arabinosyltransferase; AltName: Full=Protein ARABINAN DEFICIENT 1;	A0A072ULL2_MEDTR SubName: Full=Exostosin family protein {ECO:0000313|EMBL:KEH30664.1};	Acetylglucosaminyltransferase EXT1/exostosin 1	GO:0005768,endosome; GO:0005794,Golgi apparatus; GO:0000139,Golgi membrane; GO:0000138,Golgi trans cisterna; GO:0016021,integral component of membrane; GO:0005802,trans-Golgi network; GO:0016757,glycosyltransferase activity; GO:0071555,cell wall organization; GO:0045489,pectin biosynthetic process; GO:0006486,protein glycosylation; GO:0003674,molecular_function; GO:0003824,catalytic activity; GO:…	Exostosin family	--	--	--
Cluster-10177.11	569	K11654 SWI/SNF-related matrix-associated actin-dependent regulator of chromatin subfamily A member 5 [EC:5.6.2.-] | (RefSeq) ISWI chromatin-remodeling complex ATPase CHR11-like (A)	ko03082: ATP-dependent chromatin remodeling	ISWI chromatin-remodeling complex ATPase CHR11-like isoform X2 [Zingiber officinale]	ISW2_ORYSJ RecName: Full=Probable chromatin-remodeling complex ATPase chain; EC=3.6.4.-; AltName: Full=ISW2-like; AltName: Full=Sucrose nonfermenting protein 2 homolog;	A0A392NL01_9FABA SubName: Full=Putative chromatin-remodeling complex ATPase chain-like {ECO:0000313|EMBL:MCI00511.1}; Flags: Fragment;	Chromatin remodeling complex WSTF-ISWI, small subunit	GO:0005634,nucleus; GO:0005524,ATP binding; GO:0008094,ATP-dependent activity, acting on DNA; GO:0140658,ATP-dependent chromatin remodeler activity; GO:0003677,DNA binding; GO:0004386,helicase activity; GO:0016787,hydrolase activity; GO:0031491,nucleosome binding; GO:0000166,nucleotide binding; GO:0003674,molecular_function; GO:0005488,binding; GO:0017076,purine nucleotide binding; GO:0030554,ade…	--	--	--	--
Cluster-10177.12	2314	K23200 putative arabinosyltransferase [EC:2.4.2.-] | (RefSeq) ARAD1-1; arabinosyltransferase-like protein (A)	--	probable arabinosyltransferase ARAD1 [Pisum sativum]	ARAD1_ARATH RecName: Full=Probable arabinosyltransferase ARAD1; EC=2.4.2.-; AltName: Full=Arabinan alpha-1,5-arabinosyltransferase; AltName: Full=L-Arabinosyltransferase; AltName: Full=Protein ARABINAN DEFICIENT 1;	A0A072ULL2_MEDTR SubName: Full=Exostosin family protein {ECO:0000313|EMBL:KEH30664.1};	Acetylglucosaminyltransferase EXT1/exostosin 1	GO:0005768,endosome; GO:0005794,Golgi apparatus; GO:0000139,Golgi membrane; GO:0000138,Golgi trans cisterna; GO:0016021,integral component of membrane; GO:0005802,trans-Golgi network; GO:0016757,glycosyltransferase activity; GO:0071555,cell wall organization; GO:0045489,pectin biosynthetic process; GO:0006486,protein glycosylation; GO:0003674,molecular_function; GO:0003824,catalytic activity; GO:…	Exostosin family	--	--	--
Cluster-10177.13	2581	K11654 SWI/SNF-related matrix-associated actin-dependent regulator of chromatin subfamily A member 5 [EC:5.6.2.-] | (RefSeq) putative chromatin-remodeling complex ATPase chain (A)	ko03082: ATP-dependent chromatin remodeling	probable arabinosyltransferase ARAD1 [Pisum sativum]	CHR17_ARATH RecName: Full=ISWI chromatin-remodeling complex ATPase CHR17 {ECO:0000305}; EC=3.6.4.- {ECO:0000305}; AltName: Full=Protein CHROMATIN REMODELING 17 {ECO:0000303|PubMed:22694359};	A0A072ULL2_MEDTR SubName: Full=Exostosin family protein {ECO:0000313|EMBL:KEH30664.1};	Acetylglucosaminyltransferase EXT1/exostosin 1	GO:0005634,nucleus; GO:0005524,ATP binding; GO:0008094,ATP-dependent activity, acting on DNA; GO:0003677,DNA binding; GO:0016787,hydrolase activity; GO:0140750,nucleosome array spacer activity; GO:0031491,nucleosome binding; GO:1900036,positive regulation of cellular response to heat; GO:0000166,nucleotide binding; GO:0003674,molecular_function; GO:0005488,binding; GO:0017076,purine nucleotide bi…	SLIDE	--	--	--
Cluster-10177.14	2393	K23200 putative arabinosyltransferase [EC:2.4.2.-] | (RefSeq) probable arabinosyltransferase ARAD1 (A)	--	probable arabinosyltransferase ARAD1 [Pisum sativum]	ARAD1_ARATH RecName: Full=Probable arabinosyltransferase ARAD1; EC=2.4.2.-; AltName: Full=Arabinan alpha-1,5-arabinosyltransferase; AltName: Full=L-Arabinosyltransferase; AltName: Full=Protein ARABINAN DEFICIENT 1;	A0A445HJ64_GLYSO SubName: Full=Putative arabinosyltransferase ARAD1 isoform D {ECO:0000313|EMBL:RZB73786.1};	Acetylglucosaminyltransferase EXT1/exostosin 1	GO:0005768,endosome; GO:0005794,Golgi apparatus; GO:0000139,Golgi membrane; GO:0000138,Golgi trans cisterna; GO:0016021,integral component of membrane; GO:0005802,trans-Golgi network; GO:0016757,glycosyltransferase activity; GO:0071555,cell wall organization; GO:0045489,pectin biosynthetic process; GO:0006486,protein glycosylation; GO:0003674,molecular_function; GO:0003824,catalytic activity; GO:…	Exostosin family	--	--	--
Cluster-10177.2	626	K11654 SWI/SNF-related matrix-associated actin-dependent regulator of chromatin subfamily A member 5 [EC:5.6.2.-] | (RefSeq) ISWI chromatin-remodeling complex ATPase CHR11 (A)	ko03082: ATP-dependent chromatin remodeling	ISWI chromatin-remodeling complex ATPase CHR11-like [Gossypium australe]	CHR17_ARATH RecName: Full=ISWI chromatin-remodeling complex ATPase CHR17 {ECO:0000305}; EC=3.6.4.- {ECO:0000305}; AltName: Full=Protein CHROMATIN REMODELING 17 {ECO:0000303|PubMed:22694359};	A0A5B6WV49_9ROSI SubName: Full=ISWI chromatin-remodeling complex ATPase CHR11-like {ECO:0000313|EMBL:KAA3485313.1};	Chromatin remodeling complex WSTF-ISWI, small subunit	GO:0005634,nucleus; GO:0005524,ATP binding; GO:0008094,ATP-dependent activity, acting on DNA; GO:0003677,DNA binding; GO:0016787,hydrolase activity; GO:0140750,nucleosome array spacer activity; GO:0031491,nucleosome binding; GO:1900036,positive regulation of cellular response to heat; GO:0000166,nucleotide binding; GO:0003674,molecular_function; GO:0005488,binding; GO:0017076,purine nucleotide bi…	SNF2-related domain	SNF2	TR	SNF2
Cluster-10177.3	1318	K13484 5-hydroxyisourate hydrolase / 2-oxo-4-hydroxy-4-carboxy-5-ureidoimidazoline decarboxylase [EC:3.5.2.17 4.1.1.97] | (RefSeq) uric acid degradation bifunctional protein TTL (A)	ko00230: Purine metabolism; ko01100: Metabolic pathways	uric acid degradation bifunctional protein TTL isoform X1 [Cicer arietinum]	TTHL_ARATH RecName: Full=Uric acid degradation bifunctional protein TTL; AltName: Full=Transthyretin-like protein; Includes: RecName: Full=2-oxo-4-hydroxy-4-carboxy-5-ureidoimidazoline decarboxylase; Short=OHCU decarboxylase; EC=4.1.1.97; Includes: RecName: Full=5-hydroxyisourate hydrolase; Short=HIU hydrolase; Short=HIUHase; EC=3.5.2.17;	A0A1S2YUM4_CICAR RecName: Full=Hydroxyisourate hydrolase {ECO:0000256|ARBA:ARBA00012609}; EC=3.5.2.17 {ECO:0000256|ARBA:ARBA00012609};	Transthyretin and related proteins	GO:0005829,cytosol; GO:0031234,extrinsic component of cytoplasmic side of plasma membrane; GO:0005777,peroxisome; GO:0051997,2-oxo-4-hydroxy-4-carboxy-5-ureidoimidazoline decarboxylase activity; GO:0033971,hydroxyisourate hydrolase activity; GO:0042802,identical protein binding; GO:0019428,allantoin biosynthetic process; GO:0009742,brassinosteroid mediated signaling pathway; GO:0006144,purine nuc…	OHCU decarboxylase	--	--	--
Cluster-10177.4	376	K11654 SWI/SNF-related matrix-associated actin-dependent regulator of chromatin subfamily A member 5 [EC:5.6.2.-] | (RefSeq) ISWI chromatin-remodeling complex ATPase CHR11 (A)	ko03082: ATP-dependent chromatin remodeling	hypothetical protein CRG98_040301, partial [Punica granatum]	ISW2_ORYSJ RecName: Full=Probable chromatin-remodeling complex ATPase chain; EC=3.6.4.-; AltName: Full=ISW2-like; AltName: Full=Sucrose nonfermenting protein 2 homolog;	A0A2I0I5P0_PUNGR RecName: Full=HAND domain-containing protein {ECO:0000259|Pfam:PF09110}; Flags: Fragment;	Chromatin remodeling complex WSTF-ISWI, small subunit	GO:0005634,nucleus; GO:0005524,ATP binding; GO:0008094,ATP-dependent activity, acting on DNA; GO:0140658,ATP-dependent chromatin remodeler activity; GO:0003677,DNA binding; GO:0004386,helicase activity; GO:0016787,hydrolase activity; GO:0031491,nucleosome binding; GO:0000166,nucleotide binding; GO:0003674,molecular_function; GO:0005488,binding; GO:0017076,purine nucleotide binding; GO:0030554,ade…	HAND	--	--	--
Cluster-10177.5	267	--	--	--	--	--	--	--	--	--	--	--
Cluster-10177.6	3941	K11654 SWI/SNF-related matrix-associated actin-dependent regulator of chromatin subfamily A member 5 [EC:5.6.2.-] | (RefSeq) ISWI chromatin-remodeling complex ATPase CHR11 isoform X1 (A)	ko03082: ATP-dependent chromatin remodeling	hypothetical protein JHK85_042524 [Glycine max]	ISW2_ORYSJ RecName: Full=Probable chromatin-remodeling complex ATPase chain; EC=3.6.4.-; AltName: Full=ISW2-like; AltName: Full=Sucrose nonfermenting protein 2 homolog;	A0A8B8L9B7_ABRPR SubName: Full=ISWI chromatin-remodeling complex ATPase CHR11 isoform X1 {ECO:0000313|RefSeq:XP_027352921.1};	Chromatin remodeling complex WSTF-ISWI, small subunit	GO:0005634,nucleus; GO:0005524,ATP binding; GO:0008094,ATP-dependent activity, acting on DNA; GO:0140658,ATP-dependent chromatin remodeler activity; GO:0003677,DNA binding; GO:0004386,helicase activity; GO:0016787,hydrolase activity; GO:0031491,nucleosome binding; GO:0000166,nucleotide binding; GO:0003674,molecular_function; GO:0005488,binding; GO:0017076,purine nucleotide binding; GO:0030554,ade…	SNF2-related domain	SNF2	TR	SNF2
Cluster-10177.7	704	K11654 SWI/SNF-related matrix-associated actin-dependent regulator of chromatin subfamily A member 5 [EC:5.6.2.-] | (RefSeq) ISWI chromatin-remodeling complex ATPase CHR11-like (A)	ko03082: ATP-dependent chromatin remodeling	chromatin-remodeling complex ATPase chain-like protein [Trifolium pratense]	ISW2_ARATH RecName: Full=ISWI chromatin-remodeling complex ATPase CHR11 {ECO:0000305}; EC=3.6.4.- {ECO:0000305}; AltName: Full=ISW2-like {ECO:0000305}; AltName: Full=Protein CHROMATIN REMODELING 11 {ECO:0000303|PubMed:16286646}; AltName: Full=Sucrose nonfermenting protein 2 homolog {ECO:0000305};	A0A2K3LGZ9_TRIPR SubName: Full=Chromatin-remodeling complex ATPase chain-like protein {ECO:0000313|EMBL:PNX77811.1};	Chromatin remodeling complex WSTF-ISWI, small subunit	GO:0005634,nucleus; GO:0005524,ATP binding; GO:0008094,ATP-dependent activity, acting on DNA; GO:0003677,DNA binding; GO:0004386,helicase activity; GO:0016787,hydrolase activity; GO:0140750,nucleosome array spacer activity; GO:0031491,nucleosome binding; GO:0009908,flower development; GO:0009561,megagametogenesis; GO:1900036,positive regulation of cellular response to heat; GO:0048510,regulation …	--	SNF2	TR	SNF2
Cluster-10177.8	1225	K11654 SWI/SNF-related matrix-associated actin-dependent regulator of chromatin subfamily A member 5 [EC:5.6.2.-] | (RefSeq) ISWI chromatin-remodeling complex ATPase CHR17 (A)	ko03082: ATP-dependent chromatin remodeling	ISWI chromatin-remodeling complex ATPase CHR17 [Cajanus cajan]	CHR17_ARATH RecName: Full=ISWI chromatin-remodeling complex ATPase CHR17 {ECO:0000305}; EC=3.6.4.- {ECO:0000305}; AltName: Full=Protein CHROMATIN REMODELING 17 {ECO:0000303|PubMed:22694359};	A0A445K1F1_GLYSO SubName: Full=ISWI chromatin-remodeling complex ATPase CHR11 isoform B {ECO:0000313|EMBL:RZC04565.1};	Chromatin remodeling complex WSTF-ISWI, small subunit	GO:0005634,nucleus; GO:0005524,ATP binding; GO:0008094,ATP-dependent activity, acting on DNA; GO:0003677,DNA binding; GO:0016787,hydrolase activity; GO:0140750,nucleosome array spacer activity; GO:0031491,nucleosome binding; GO:1900036,positive regulation of cellular response to heat; GO:0000166,nucleotide binding; GO:0003674,molecular_function; GO:0005488,binding; GO:0017076,purine nucleotide bi…	SLIDE	--	--	--
Cluster-10177.9	1985	K23200 putative arabinosyltransferase [EC:2.4.2.-] | (RefSeq) ARAD1-1; arabinosyltransferase-like protein (A)	--	probable arabinosyltransferase ARAD1 [Pisum sativum]	ARAD1_ARATH RecName: Full=Probable arabinosyltransferase ARAD1; EC=2.4.2.-; AltName: Full=Arabinan alpha-1,5-arabinosyltransferase; AltName: Full=L-Arabinosyltransferase; AltName: Full=Protein ARABINAN DEFICIENT 1;	I1LP73_SOYBN RecName: Full=Exostosin domain-containing protein {ECO:0000259|Pfam:PF03016};	Acetylglucosaminyltransferase EXT1/exostosin 1	GO:0005768,endosome; GO:0005794,Golgi apparatus; GO:0000139,Golgi membrane; GO:0000138,Golgi trans cisterna; GO:0016021,integral component of membrane; GO:0005802,trans-Golgi network; GO:0016757,glycosyltransferase activity; GO:0071555,cell wall organization; GO:0045489,pectin biosynthetic process; GO:0006486,protein glycosylation; GO:0003674,molecular_function; GO:0003824,catalytic activity; GO:…	Exostosin family	--	--	--
Cluster-10178.0	997	--	--	germin-like protein subfamily 3 member 1 [Medicago truncatula]	GL31_ARATH RecName: Full=Germin-like protein subfamily 3 member 1; Short=At-GERM1; Short=AtGER1; Short=AtGLP1; Flags: Precursor;	G7L6U5_MEDTR RecName: Full=Germin-like protein {ECO:0000256|RuleBase:RU366015};	--	GO:0048046,apoplast; GO:0031012,extracellular matrix; GO:0005739,mitochondrion; GO:0030145,manganese ion binding; GO:0003674,molecular_function; GO:0005488,binding; GO:0043167,ion binding; GO:0043169,cation binding; GO:0046872,metal ion binding; GO:0046914,transition metal ion binding; GO:0005575,cellular_component; GO:0005576,extracellular region; GO:0110165,cellular anatomical entity; GO:003031…	Cupin	--	--	--
Cluster-10178.1	999	--	--	germin-like protein subfamily 3 member 1 [Cicer arietinum]	GL31_ARATH RecName: Full=Germin-like protein subfamily 3 member 1; Short=At-GERM1; Short=AtGER1; Short=AtGLP1; Flags: Precursor;	A0A1S2YV95_CICAR RecName: Full=Germin-like protein {ECO:0000256|RuleBase:RU366015};	--	GO:0048046,apoplast; GO:0031012,extracellular matrix; GO:0005739,mitochondrion; GO:0030145,manganese ion binding; GO:0003674,molecular_function; GO:0005488,binding; GO:0043167,ion binding; GO:0043169,cation binding; GO:0046872,metal ion binding; GO:0046914,transition metal ion binding; GO:0005575,cellular_component; GO:0005576,extracellular region; GO:0110165,cellular anatomical entity; GO:003031…	Cupin	--	--	--
Cluster-10179.0	3042	K26077 ATP-dependent RNA helicase ISE2 [EC:3.6.4.13] | (RefSeq) hypothetical protein (A)	--	probable LRR receptor-like serine/threonine-protein kinase At1g14390 [Trifolium pratense]	Y1143_ARATH RecName: Full=Probable LRR receptor-like serine/threonine-protein kinase At1g14390; EC=2.7.11.1; Flags: Precursor;	A0A072U1Y6_MEDTR SubName: Full=LRR receptor-like kinase {ECO:0000313|EMBL:KEH19790.1};	--	GO:0016021,integral component of membrane; GO:0005886,plasma membrane; GO:0005524,ATP binding; GO:0004672,protein kinase activity; GO:0106310,protein serine kinase activity; GO:0004674,protein serine/threonine kinase activity; GO:0004714,transmembrane receptor protein tyrosine kinase activity; GO:0046777,protein autophosphorylation; GO:0000166,nucleotide binding; GO:0003674,molecular_function; GO…	Protein kinase domain	--	--	--
Cluster-1018.0	369	--	--	putative premnaspirodiene oxygenase [Medicago truncatula]	--	A0A396I2M3_MEDTR SubName: Full=Putative premnaspirodiene oxygenase {ECO:0000313|EMBL:RHN57905.1}; EC=1.14.14.151 {ECO:0000313|EMBL:RHN57905.1};	--	GO:0016021,integral component of membrane; GO:0020037,heme binding; GO:0005506,iron ion binding; GO:0004497,monooxygenase activity; GO:0016705,oxidoreductase activity, acting on paired donors, with incorporation or reduction of molecular oxygen; GO:0003674,molecular_function; GO:0005488,binding; GO:0046906,tetrapyrrole binding; GO:0097159,organic cyclic compound binding; GO:1901363,heterocyclic c…	--	--	--	--
Cluster-10180.0	328	--	--	--	--	--	--	--	--	--	--	--
Cluster-10181.0	421	--	--	--	--	--	--	--	--	--	--	--
Cluster-10182.0	275	--	--	--	IFR_CICAR RecName: Full=Isoflavone reductase; Short=IFR; EC=1.3.1.45; AltName: Full=2'-hydroxyisoflavone reductase; AltName: Full=NADPH:isoflavone oxidoreductase;	--	--	GO:0047526,2'-hydroxyisoflavone reductase activity; GO:0009807,lignan biosynthetic process; GO:0003674,molecular_function; GO:0003824,catalytic activity; GO:0016491,oxidoreductase activity; GO:0016627,oxidoreductase activity, acting on the CH-CH group of donors; GO:0016628,oxidoreductase activity, acting on the CH-CH group of donors, NAD or NADP as acceptor; GO:0006725,cellular aromatic compound …	--	--	--	--
Cluster-10183.0	430	K00850 6-phosphofructokinase 1 [EC:2.7.1.11] | (RefSeq) ATP-dependent 6-phosphofructokinase 2-like (A)	ko00010: Glycolysis / Gluconeogenesis; ko00030: Pentose phosphate pathway; ko00051: Fructose and mannose metabolism; ko00052: Galactose metabolism; ko01100: Metabolic pathways; ko01110: Biosynthesis of secondary metabolites; ko01200: Carbon metabolism; ko01230: Biosynthesis of amino acids; ko03018: RNA degradation	heavy metal-associated isoprenylated plant protein 47 [Trifolium pratense]	PIK1_ORYSJ RecName: Full=Disease resistance protein Pik-1 {ECO:0000305}; AltName: Full=Pik-1 blast resistance protein {ECO:0000312|EMBL:ADZ48537.1};	A0A2K3KKS5_TRIPR SubName: Full=Metal ion binding protein {ECO:0000313|EMBL:PNX66884.1}; Flags: Fragment;	--	GO:0043531,ADP binding; GO:0005524,ATP binding; GO:0042742,defense response to bacterium; GO:0002758,innate immune response-activating signal transduction; GO:0009626,plant-type hypersensitive response; GO:0000166,nucleotide binding; GO:0003674,molecular_function; GO:0005488,binding; GO:0017076,purine nucleotide binding; GO:0030554,adenyl nucleotide binding; GO:0032553,ribonucleotide binding; GO:…	--	--	--	--
Cluster-10184.0	1285	K19041 E3 ubiquitin-protein ligase RNF38/44 [EC:2.3.2.27] | (RefSeq) NEP1-interacting protein 1-like (A)	--	NEP1-interacting protein-like 2 isoform X1 [Medicago truncatula]	NIPL2_ARATH RecName: Full=NEP1-interacting protein-like 2; AltName: Full=RING-H2 finger protein ATL24;	A0A072UQ59_MEDTR SubName: Full=Putative transcription factor C2H2 family {ECO:0000313|EMBL:RHN63683.1}; SubName: Full=Zinc finger, C3HC4 type (RING finger) protein {ECO:0000313|EMBL:KEH31949.1};	FOG: Predicted E3 ubiquitin ligase	GO:0016021,integral component of membrane; GO:0046872,metal ion binding; GO:0006952,defense response; GO:0003674,molecular_function; GO:0005488,binding; GO:0043167,ion binding; GO:0043169,cation binding; GO:0006950,response to stress; GO:0008150,biological_process; GO:0050896,response to stimulus; GO:0005575,cellular_component; GO:0016020,membrane; GO:0031224,intrinsic component of membrane; GO:0…	--	--	--	--
Cluster-10185.0	610	K07071 uncharacterized protein | (RefSeq) epimerase family protein SDR39U1 homolog, chloroplastic (A)	--	hypothetical protein JHK85_033426 [Glycine max]	GC1_ARATH RecName: Full=Epimerase family protein SDR39U1 homolog, chloroplastic {ECO:0000305}; EC=1.1.1.-; AltName: Full=Protein GIANT CHLOROPLAST 1 {ECO:0000303|PubMed:15120068}; AltName: Full=Protein SulA homolog {ECO:0000303|PubMed:15208387}; Short=AtSulA {ECO:0000303|PubMed:15208387}; Flags: Precursor;	A0A371FBJ1_MUCPR SubName: Full=Epimerase family protein SDR39U1-like, chloroplastic {ECO:0000313|EMBL:RDX75665.1};	Predicted nucleoside-diphosphate sugar epimerase	GO:0009507,chloroplast; GO:0009941,chloroplast envelope; GO:0009706,chloroplast inner membrane; GO:0009536,plastid; GO:0016491,oxidoreductase activity; GO:0042803,protein homodimerization activity; GO:0010020,chloroplast fission; GO:0003674,molecular_function; GO:0003824,catalytic activity; GO:0005488,binding; GO:0005515,protein binding; GO:0042802,identical protein binding; GO:0046983,protein di…	--	--	--	--
Cluster-10185.1	1110	K07071 uncharacterized protein | (RefSeq) epimerase family protein SDR39U1 homolog, chloroplastic (A)	--	epimerase family protein SDR39U1 homolog, chloroplastic [Pisum sativum]	GC1_ARATH RecName: Full=Epimerase family protein SDR39U1 homolog, chloroplastic {ECO:0000305}; EC=1.1.1.-; AltName: Full=Protein GIANT CHLOROPLAST 1 {ECO:0000303|PubMed:15120068}; AltName: Full=Protein SulA homolog {ECO:0000303|PubMed:15208387}; Short=AtSulA {ECO:0000303|PubMed:15208387}; Flags: Precursor;	A0A371FBJ1_MUCPR SubName: Full=Epimerase family protein SDR39U1-like, chloroplastic {ECO:0000313|EMBL:RDX75665.1};	Predicted nucleoside-diphosphate sugar epimerase	GO:0009507,chloroplast; GO:0009941,chloroplast envelope; GO:0009706,chloroplast inner membrane; GO:0009536,plastid; GO:0016491,oxidoreductase activity; GO:0042803,protein homodimerization activity; GO:0010020,chloroplast fission; GO:0003674,molecular_function; GO:0003824,catalytic activity; GO:0005488,binding; GO:0005515,protein binding; GO:0042802,identical protein binding; GO:0046983,protein di…	Domain of unknown function (DUF1731)	--	--	--
Cluster-10185.2	1644	K07071 uncharacterized protein | (RefSeq) epimerase family protein SDR39U1 homolog, chloroplastic (A)	--	epimerase family protein SDR39U1 homolog, chloroplastic [Pisum sativum]	GC1_ARATH RecName: Full=Epimerase family protein SDR39U1 homolog, chloroplastic {ECO:0000305}; EC=1.1.1.-; AltName: Full=Protein GIANT CHLOROPLAST 1 {ECO:0000303|PubMed:15120068}; AltName: Full=Protein SulA homolog {ECO:0000303|PubMed:15208387}; Short=AtSulA {ECO:0000303|PubMed:15208387}; Flags: Precursor;	A0A371FBJ1_MUCPR SubName: Full=Epimerase family protein SDR39U1-like, chloroplastic {ECO:0000313|EMBL:RDX75665.1};	Predicted nucleoside-diphosphate sugar epimerase	GO:0009507,chloroplast; GO:0009941,chloroplast envelope; GO:0009706,chloroplast inner membrane; GO:0009536,plastid; GO:0016491,oxidoreductase activity; GO:0042803,protein homodimerization activity; GO:0010020,chloroplast fission; GO:0003674,molecular_function; GO:0003824,catalytic activity; GO:0005488,binding; GO:0005515,protein binding; GO:0042802,identical protein binding; GO:0046983,protein di…	NAD dependent epimerase/dehydratase family	--	--	--
Cluster-10185.3	1707	K07071 uncharacterized protein | (RefSeq) epimerase family protein SDR39U1 homolog, chloroplastic (A)	--	epimerase family protein SDR39U1 homolog, chloroplastic [Pisum sativum]	GC1_ARATH RecName: Full=Epimerase family protein SDR39U1 homolog, chloroplastic {ECO:0000305}; EC=1.1.1.-; AltName: Full=Protein GIANT CHLOROPLAST 1 {ECO:0000303|PubMed:15120068}; AltName: Full=Protein SulA homolog {ECO:0000303|PubMed:15208387}; Short=AtSulA {ECO:0000303|PubMed:15208387}; Flags: Precursor;	A0A371FBJ1_MUCPR SubName: Full=Epimerase family protein SDR39U1-like, chloroplastic {ECO:0000313|EMBL:RDX75665.1};	Predicted nucleoside-diphosphate sugar epimerase	GO:0009507,chloroplast; GO:0009941,chloroplast envelope; GO:0009706,chloroplast inner membrane; GO:0009536,plastid; GO:0016491,oxidoreductase activity; GO:0042803,protein homodimerization activity; GO:0010020,chloroplast fission; GO:0003674,molecular_function; GO:0003824,catalytic activity; GO:0005488,binding; GO:0005515,protein binding; GO:0042802,identical protein binding; GO:0046983,protein di…	Domain of unknown function (DUF1731)	--	--	--
Cluster-10185.4	1047	K07071 uncharacterized protein | (RefSeq) epimerase family protein SDR39U1 homolog, chloroplastic (A)	--	epimerase family protein SDR39U1 homolog, chloroplastic [Pisum sativum]	GC1_ARATH RecName: Full=Epimerase family protein SDR39U1 homolog, chloroplastic {ECO:0000305}; EC=1.1.1.-; AltName: Full=Protein GIANT CHLOROPLAST 1 {ECO:0000303|PubMed:15120068}; AltName: Full=Protein SulA homolog {ECO:0000303|PubMed:15208387}; Short=AtSulA {ECO:0000303|PubMed:15208387}; Flags: Precursor;	A0A371FBJ1_MUCPR SubName: Full=Epimerase family protein SDR39U1-like, chloroplastic {ECO:0000313|EMBL:RDX75665.1};	Predicted nucleoside-diphosphate sugar epimerase	GO:0009507,chloroplast; GO:0009941,chloroplast envelope; GO:0009706,chloroplast inner membrane; GO:0009536,plastid; GO:0016491,oxidoreductase activity; GO:0042803,protein homodimerization activity; GO:0010020,chloroplast fission; GO:0003674,molecular_function; GO:0003824,catalytic activity; GO:0005488,binding; GO:0005515,protein binding; GO:0042802,identical protein binding; GO:0046983,protein di…	Domain of unknown function (DUF1731)	--	--	--
Cluster-10185.5	1396	K07071 uncharacterized protein | (RefSeq) epimerase family protein SDR39U1 homolog, chloroplastic (A)	--	epimerase family protein SDR39U1 homolog, chloroplastic [Pisum sativum]	GC1_ARATH RecName: Full=Epimerase family protein SDR39U1 homolog, chloroplastic {ECO:0000305}; EC=1.1.1.-; AltName: Full=Protein GIANT CHLOROPLAST 1 {ECO:0000303|PubMed:15120068}; AltName: Full=Protein SulA homolog {ECO:0000303|PubMed:15208387}; Short=AtSulA {ECO:0000303|PubMed:15208387}; Flags: Precursor;	A0A371FBJ1_MUCPR SubName: Full=Epimerase family protein SDR39U1-like, chloroplastic {ECO:0000313|EMBL:RDX75665.1};	Predicted nucleoside-diphosphate sugar epimerase	GO:0009507,chloroplast; GO:0009941,chloroplast envelope; GO:0009706,chloroplast inner membrane; GO:0009536,plastid; GO:0016491,oxidoreductase activity; GO:0042803,protein homodimerization activity; GO:0010020,chloroplast fission; GO:0003674,molecular_function; GO:0003824,catalytic activity; GO:0005488,binding; GO:0005515,protein binding; GO:0042802,identical protein binding; GO:0046983,protein di…	Domain of unknown function (DUF1731)	--	--	--
Cluster-10185.6	1333	K07071 uncharacterized protein | (RefSeq) epimerase family protein SDR39U1 homolog, chloroplastic (A)	--	epimerase family protein SDR39U1 homolog, chloroplastic [Pisum sativum]	GC1_ARATH RecName: Full=Epimerase family protein SDR39U1 homolog, chloroplastic {ECO:0000305}; EC=1.1.1.-; AltName: Full=Protein GIANT CHLOROPLAST 1 {ECO:0000303|PubMed:15120068}; AltName: Full=Protein SulA homolog {ECO:0000303|PubMed:15208387}; Short=AtSulA {ECO:0000303|PubMed:15208387}; Flags: Precursor;	A0A371FBJ1_MUCPR SubName: Full=Epimerase family protein SDR39U1-like, chloroplastic {ECO:0000313|EMBL:RDX75665.1};	Predicted nucleoside-diphosphate sugar epimerase	GO:0009507,chloroplast; GO:0009941,chloroplast envelope; GO:0009706,chloroplast inner membrane; GO:0009536,plastid; GO:0016491,oxidoreductase activity; GO:0042803,protein homodimerization activity; GO:0010020,chloroplast fission; GO:0003674,molecular_function; GO:0003824,catalytic activity; GO:0005488,binding; GO:0005515,protein binding; GO:0042802,identical protein binding; GO:0046983,protein di…	NAD dependent epimerase/dehydratase family	--	--	--
Cluster-10186.0	1032	K03327 multidrug resistance protein, MATE family | (RefSeq) hypothetical protein (A)	--	G-type lectin S-receptor-like serine/threonine-protein kinase At4g27290 [Abrus precatorius]	Y4729_ARATH RecName: Full=G-type lectin S-receptor-like serine/threonine-protein kinase At4g27290; EC=2.7.11.1; Flags: Precursor;	A0A8B8LG84_ABRPR RecName: Full=Receptor-like serine/threonine-protein kinase {ECO:0000256|PIRNR:PIRNR000641}; EC=2.7.11.1 {ECO:0000256|PIRNR:PIRNR000641};	--	GO:0005886,plasma membrane; GO:0005524,ATP binding; GO:0005516,calmodulin binding; GO:0030246,carbohydrate binding; GO:0106310,protein serine kinase activity; GO:0004674,protein serine/threonine kinase activity; GO:0031625,ubiquitin protein ligase binding; GO:0006468,protein phosphorylation; GO:0048544,recognition of pollen; GO:0000166,nucleotide binding; GO:0003674,molecular_function; GO:0005488…	D-mannose binding lectin	--	--	--
Cluster-10187.0	437	--	--	--	--	--	--	--	--	--	--	--
Cluster-10187.1	619	--	--	--	--	--	--	--	--	--	--	--
Cluster-10188.0	1361	--	--	hypothetical protein K1719_020954 [Acacia pycnantha]	ZTP50_ARATH RecName: Full=Putative zinc transporter At3g08650;	A0A5K1DEF6_9MAGN SubName: Full=Uncharacterized protein {ECO:0000313|EMBL:VVW36474.1}; Flags: Fragment;	Zinc transporter and related ZIP domain-containing proteins	GO:0016021,integral component of membrane; GO:0016020,membrane; GO:0005385,zinc ion transmembrane transporter activity; GO:0071577,zinc ion transmembrane transport; GO:0003674,molecular_function; GO:0005215,transporter activity; GO:0008324,cation transmembrane transporter activity; GO:0015075,ion transmembrane transporter activity; GO:0015318,inorganic molecular entity transmembrane transporter a…	--	--	--	--
Cluster-10189.0	456	--	--	--	--	--	--	--	--	--	--	--
Cluster-1019.0	366	--	--	--	--	--	--	--	--	--	--	--
Cluster-10190.0	1118	K13430 serine/threonine-protein kinase PBS1 [EC:2.7.11.1] | (RefSeq) probable serine/threonine-protein kinase PBL7 isoform X1 (A)	ko04626: Plant-pathogen interaction	LRR receptor-like kinase [Trifolium medium]	CRPK1_ARATH RecName: Full=Cold-responsive protein kinase 1 {ECO:0000303|PubMed:28344081}; EC=2.7.11.1 {ECO:0000255|PROSITE-ProRule:PRU00159, ECO:0000269|PubMed:28344081};	A0A392MLZ5_9FABA SubName: Full=LRR receptor-like kinase {ECO:0000313|EMBL:MCH88223.1};	Serine/threonine protein kinase	GO:0005634,nucleus; GO:0005886,plasma membrane; GO:0005524,ATP binding; GO:0106310,protein serine kinase activity; GO:0004674,protein serine/threonine kinase activity; GO:0046777,protein autophosphorylation; GO:0009409,response to cold; GO:0050826,response to freezing; GO:0009625,response to insect; GO:0002237,response to molecule of bacterial origin; GO:0000166,nucleotide binding; GO:0003674,mol…	Protein tyrosine and serine/threonine kinase	--	--	--
Cluster-10191.0	948	K02906 large subunit ribosomal protein L3 | (RefSeq) 50S ribosomal protein L3, chloroplastic (A)	ko03010: Ribosome	50S ribosomal protein L3, chloroplastic [Medicago truncatula]	RK3_TOBAC RecName: Full=50S ribosomal protein L3, chloroplastic; Flags: Precursor; Fragment;	G7J8L6_MEDTR SubName: Full=50S ribosomal protein L3P {ECO:0000313|EMBL:AES74325.1}; SubName: Full=Putative ribosomal protein L3 {ECO:0000313|EMBL:RHN71402.1};	Mitochondrial/chloroplast ribosomal protein L3	GO:0009507,chloroplast; GO:0005840,ribosome; GO:0019843,rRNA binding; GO:0003735,structural constituent of ribosome; GO:0006412,translation; GO:0003674,molecular_function; GO:0003676,nucleic acid binding; GO:0003723,RNA binding; GO:0005488,binding; GO:0097159,organic cyclic compound binding; GO:1901363,heterocyclic compound binding; GO:0005198,structural molecule activity; GO:0006518,peptide meta…	Ribosomal protein L3	--	--	--
Cluster-10192.0	518	K00600 glycine hydroxymethyltransferase [EC:2.1.2.1] | (RefSeq) serine hydroxymethyltransferase 4 (A)	ko00260: Glycine, serine and threonine metabolism; ko00460: Cyanoamino acid metabolism; ko00630: Glyoxylate and dicarboxylate metabolism; ko00670: One carbon pool by folate; ko01100: Metabolic pathways; ko01110: Biosynthesis of secondary metabolites; ko01200: Carbon metabolism; ko01230: Biosynthesis of amino acids; ko01240: Biosynthesis of cofactors	hypothetical protein, partial [Cucumis melo]	GLYC4_ARATH RecName: Full=Serine hydroxymethyltransferase 4 {ECO:0000303|PubMed:10806255}; Short=AtSHMT4 {ECO:0000303|PubMed:31873125}; EC=2.1.2.1 {ECO:0000269|PubMed:31873125}; AltName: Full=Glycine hydroxymethyltransferase 4 {ECO:0000305}; AltName: Full=Serine methylase 4 {ECO:0000305};	Q58A18_CUCME RecName: Full=Glycine hydroxymethyltransferase {ECO:0000256|ARBA:ARBA00012256}; EC=2.1.2.1 {ECO:0000256|ARBA:ARBA00012256}; Flags: Fragment;	Glycine/serine hydroxymethyltransferase	GO:0005737,cytoplasm; GO:0005829,cytosol; GO:0005886,plasma membrane; GO:0009506,plasmodesma; GO:0004372,glycine hydroxymethyltransferase activity; GO:0030170,pyridoxal phosphate binding; GO:1901149,salicylic acid binding; GO:0070905,serine binding; GO:0008270,zinc ion binding; GO:0007623,circadian rhythm; GO:0046655,folic acid metabolic process; GO:0019264,glycine biosynthetic process from serin…	Serine hydroxymethyltransferase	--	--	--
Cluster-10193.0	1361	K01373 cathepsin F [EC:3.4.22.41] | (RefSeq) cysteine protease RD19A (A)	ko04626: Plant-pathogen interaction	cysteine protease RD19A [Cucumis sativus]	RD19A_ARATH RecName: Full=Cysteine protease RD19A {ECO:0000305}; EC=3.4.22.- {ECO:0000305}; AltName: Full=Protein RESPONSIVE TO DEHYDRATION 19 {ECO:0000303|PubMed:8325504}; Short=RD19 {ECO:0000303|PubMed:8325504}; Flags: Precursor;	A0A0A0LPD0_CUCSA SubName: Full=Cysteine protease {ECO:0000313|EMBL:KGN61836.1};	Cysteine proteinase Cathepsin F	GO:0005615,extracellular space; GO:0005764,lysosome; GO:0000323,lytic vacuole; GO:0005634,nucleus; GO:0005886,plasma membrane; GO:0005773,vacuole; GO:0004197,cysteine-type endopeptidase activity; GO:0042742,defense response to bacterium; GO:0051603,proteolysis involved in protein catabolic process; GO:0006970,response to osmotic stress; GO:0009651,response to salt stress; GO:0003674,molecular_fun…	Papain family cysteine protease	--	--	--
Cluster-10193.1	1560	K01373 cathepsin F [EC:3.4.22.41] | (RefSeq) cysteine proteinase 15A (A)	ko04626: Plant-pathogen interaction	papain family cysteine protease [Medicago truncatula]	CYSP_PEA RecName: Full=Cysteine proteinase 15A; EC=3.4.22.-; AltName: Full=Turgor-responsive protein 15A; Flags: Precursor;	G7I5V9_MEDTR SubName: Full=Papain family cysteine protease {ECO:0000313|EMBL:AES59599.1};	Cysteine proteinase Cathepsin F	GO:0008234,cysteine-type peptidase activity; GO:0006508,proteolysis; GO:0003674,molecular_function; GO:0003824,catalytic activity; GO:0008233,peptidase activity; GO:0016787,hydrolase activity; GO:0140096,catalytic activity, acting on a protein; GO:0006807,nitrogen compound metabolic process; GO:0008150,biological_process; GO:0008152,metabolic process; GO:0019538,protein metabolic process; GO:0043…	Papain family cysteine protease	--	--	--
Cluster-10193.2	1471	K01373 cathepsin F [EC:3.4.22.41] | (RefSeq) cysteine proteinase 15A (A)	ko04626: Plant-pathogen interaction	cysteine proteinase 15A [Medicago truncatula]	CYSP_PEA RecName: Full=Cysteine proteinase 15A; EC=3.4.22.-; AltName: Full=Turgor-responsive protein 15A; Flags: Precursor;	A0A396JH07_MEDTR SubName: Full=Cysteine proteinase 15A {ECO:0000313|EMBL:RHN77530.1}; EC=3.4.22.- {ECO:0000313|EMBL:RHN77530.1};	Cysteine proteinase Cathepsin F	GO:0008234,cysteine-type peptidase activity; GO:0006508,proteolysis; GO:0003674,molecular_function; GO:0003824,catalytic activity; GO:0008233,peptidase activity; GO:0016787,hydrolase activity; GO:0140096,catalytic activity, acting on a protein; GO:0006807,nitrogen compound metabolic process; GO:0008150,biological_process; GO:0008152,metabolic process; GO:0019538,protein metabolic process; GO:0043…	Papain family cysteine protease	--	--	--
Cluster-10194.0	979	K08912 light-harvesting complex II chlorophyll a/b binding protein 1 | (RefSeq) chlorophyll a-b binding protein of LHCII type 1-like (A)	ko00196: Photosynthesis - antenna proteins; ko01100: Metabolic pathways	chlorophyll a-b binding protein of LHCII type 1-like [Cucumis sativus]	CB2A_SPIOL RecName: Full=Chlorophyll a-b binding protein, chloroplastic; AltName: Full=LHCII type I CAB; Short=LHCP; Flags: Precursor;	A0A0A0KGD7_CUCSA RecName: Full=Chlorophyll a-b binding protein, chloroplastic {ECO:0000256|RuleBase:RU363080};	--	GO:0009535,chloroplast thylakoid membrane; GO:0016021,integral component of membrane; GO:0009522,photosystem I; GO:0009523,photosystem II; GO:0016168,chlorophyll binding; GO:0046872,metal ion binding; GO:0009765,photosynthesis, light harvesting; GO:0003674,molecular_function; GO:0005488,binding; GO:0046906,tetrapyrrole binding; GO:0097159,organic cyclic compound binding; GO:1901363,heterocyclic c…	Chlorophyll A-B binding protein	--	--	--
Cluster-10195.0	543	--	--	--	--	--	--	--	--	--	--	--
Cluster-10196.0	492	--	--	--	--	--	--	--	--	--	--	--
Cluster-10197.0	785	K02692 photosystem I subunit II | (RefSeq) photosystem I reaction center subunit II, chloroplastic (A)	ko00195: Photosynthesis; ko01100: Metabolic pathways	photosystem I reaction center subunit II, chloroplastic [Cucumis sativus]	PSAD_CUCSA RecName: Full=Photosystem I reaction center subunit II, chloroplastic; AltName: Full=PS I subunit 5; AltName: Full=Photosystem I 20 kDa subunit; Short=PSI-D; Flags: Precursor;	A0A0A0L4Y6_CUCSA RecName: Full=Photosystem I reaction center subunit II, chloroplastic {ECO:0000256|RuleBase:RU368104};	--	GO:0009535,chloroplast thylakoid membrane; GO:0009538,photosystem I reaction center; GO:0015979,photosynthesis; GO:0008150,biological_process; GO:0008152,metabolic process; GO:0009987,cellular process; GO:0044237,cellular metabolic process; GO:0005575,cellular_component; GO:0005622,intracellular anatomical structure; GO:0005737,cytoplasm; GO:0009507,chloroplast; GO:0009526,plastid envelope; GO:00…	PsaD	--	--	--
Cluster-10198.0	3195	--	--	protein TIC 100 [Medicago truncatula]	TI100_ARATH RecName: Full=Protein TIC 100 {ECO:0000303|PubMed:23372012}; AltName: Full=Protein EMBRYO DEFECTIVE 1211 {ECO:0000303|PubMed:15266054}; AltName: Full=Translocon at the inner envelope membrane of chloroplasts 100 {ECO:0000303|PubMed:23372012}; Short=AtTIC100 {ECO:0000303|PubMed:23372012};	A0A072VB05_MEDTR SubName: Full=MORN domain protein {ECO:0000313|EMBL:KEH38947.1};	--	GO:0009507,chloroplast; GO:0009941,chloroplast envelope; GO:0009706,chloroplast inner membrane; GO:0009535,chloroplast thylakoid membrane; GO:0009536,plastid; GO:0008320,protein transmembrane transporter activity; GO:0009658,chloroplast organization; GO:0009793,embryo development ending in seed dormancy; GO:0045037,protein import into chloroplast stroma; GO:0003674,molecular_function; GO:0005215,…	MORN repeat	--	--	--
Cluster-10199.0	503	--	--	Retrovirus-related Pol polyprotein from transposon RE1 [Glycine soja]	--	A0A445HQ35_GLYSO SubName: Full=Retrovirus-related Pol polyprotein from transposon RE1 {ECO:0000313|EMBL:RZB75896.1}; EC=2.7.7.7 {ECO:0000313|EMBL:RZB75896.1};	--	GO:0019773,proteasome core complex, alpha-subunit complex; GO:0003887,DNA-directed DNA polymerase activity; GO:0051603,proteolysis involved in protein catabolic process; GO:0003674,molecular_function; GO:0003824,catalytic activity; GO:0016740,transferase activity; GO:0016772,transferase activity, transferring phosphorus-containing groups; GO:0016779,nucleotidyltransferase activity; GO:0034061,DNA…	--	--	--	--
Cluster-102.0	1500	K05909 laccase [EC:1.10.3.2] | (RefSeq) laccase-4-like (A)	--	laccase-4-like [Trifolium pratense]	LAC4_ARATH RecName: Full=Laccase-4; EC=1.10.3.2; AltName: Full=Benzenediol:oxygen oxidoreductase 4; AltName: Full=Diphenol oxidase 4; AltName: Full=Protein IRREGULAR XYLEM 12; AltName: Full=Urishiol oxidase 4; Flags: Precursor;	G7JMZ0_MEDTR RecName: Full=Laccase {ECO:0000256|ARBA:ARBA00012297, ECO:0000256|RuleBase:RU361119}; EC=1.10.3.2 {ECO:0000256|ARBA:ARBA00012297, ECO:0000256|RuleBase:RU361119}; AltName: Full=Benzenediol:oxygen oxidoreductase {ECO:0000256|RuleBase:RU361119}; AltName: Full=Diphenol oxidase {ECO:0000256|RuleBase:RU361119}; AltName: Full=Urishiol oxidase {ECO:0000256|RuleBase:RU361119};	Multicopper oxidases	GO:0048046,apoplast; GO:0009505,plant-type cell wall; GO:0005507,copper ion binding; GO:0052716,hydroquinone:oxygen oxidoreductase activity; GO:0016491,oxidoreductase activity; GO:0009809,lignin biosynthetic process; GO:0046274,lignin catabolic process; GO:0009834,plant-type secondary cell wall biogenesis; GO:0003674,molecular_function; GO:0005488,binding; GO:0043167,ion binding; GO:0043169,catio…	Multicopper oxidase	--	--	--
Cluster-1020.0	407	--	--	--	--	--	--	--	--	--	--	--
Cluster-10200.0	507	K12382 saposin | (RefSeq) proactivator polypeptide-like 1 (A)	ko00600: Sphingolipid metabolism	proactivator polypeptide-like 1 [Cucumis sativus]	--	A0A0A0L045_CUCSA SubName: Full=Uncharacterized protein {ECO:0000313|EMBL:KGN54439.1};	Prosaposin	GO:0005615,extracellular space; GO:0004190,aspartic-type endopeptidase activity; GO:0006629,lipid metabolic process; GO:0006508,proteolysis; GO:0003674,molecular_function; GO:0003824,catalytic activity; GO:0004175,endopeptidase activity; GO:0008233,peptidase activity; GO:0016787,hydrolase activity; GO:0070001,aspartic-type peptidase activity; GO:0140096,catalytic activity, acting on a protein; GO…	Saposin-like type B, region 2	--	--	--
Cluster-10201.0	448	K08762 diazepam-binding inhibitor (GABA receptor modulator, acyl-CoA-binding protein) | (RefSeq) acyl-CoA-binding protein (A)	--	acyl-CoA-binding protein [Cucumis sativus]	ACBP_RICCO RecName: Full=Acyl-CoA-binding protein; Short=ACBP;	A0A0A0L140_CUCSA SubName: Full=Acyl-CoA-binding protein {ECO:0000313|EMBL:KGN55685.1};	Acyl-CoA-binding protein	GO:0000062,fatty-acyl-CoA binding; GO:0008289,lipid binding; GO:0000166,nucleotide binding; GO:0003674,molecular_function; GO:0005488,binding; GO:0017076,purine nucleotide binding; GO:0030554,adenyl nucleotide binding; GO:0032553,ribonucleotide binding; GO:0032555,purine ribonucleotide binding; GO:0032559,adenyl ribonucleotide binding; GO:0033218,amide binding; GO:0036094,small molecule binding; …	--	--	--	--
Cluster-10202.0	826	K09580 protein disulfide-isomerase A1 [EC:5.3.4.1] | (RefSeq) protein disulfide-isomerase (A)	ko04141: Protein processing in endoplasmic reticulum	protein disulfide-isomerase [Cucumis sativus]	PDI_DATGL RecName: Full=Protein disulfide-isomerase; Short=PDI; EC=5.3.4.1; Flags: Precursor;	A0A0A0KDC9_CUCSA RecName: Full=Protein disulfide-isomerase {ECO:0000256|ARBA:ARBA00012723, ECO:0000256|RuleBase:RU361130}; EC=5.3.4.1 {ECO:0000256|ARBA:ARBA00012723, ECO:0000256|RuleBase:RU361130};	Protein disulfide isomerase (prolyl 4-hydroxylase beta subunit)	GO:0005788,endoplasmic reticulum lumen; GO:0003756,protein disulfide isomerase activity; GO:0003674,molecular_function; GO:0003824,catalytic activity; GO:0016853,isomerase activity; GO:0016860,intramolecular oxidoreductase activity; GO:0016864,intramolecular oxidoreductase activity, transposing S-S bonds; GO:0140096,catalytic activity, acting on a protein; GO:0005575,cellular_component; GO:000562…	Thioredoxin-like domain	--	--	--
Cluster-10203.0	660	K16225 probable WRKY transcription factor 52 | (RefSeq) disease resistance protein RRS1-like (A)	ko04626: Plant-pathogen interaction	probable WRKY transcription factor 53 [Abrus precatorius]	WRK53_ARATH RecName: Full=Probable WRKY transcription factor 53 {ECO:0000303|PubMed:17369373}; AltName: Full=WRKY DNA-binding protein 53 {ECO:0000303|PubMed:17369373};	A0A8B8K5I1_ABRPR SubName: Full=probable WRKY transcription factor 53 {ECO:0000313|RefSeq:XP_027338921.1};	--	GO:0009507,chloroplast; GO:0005634,nucleus; GO:0003677,DNA binding; GO:0003700,DNA-binding transcription factor activity; GO:0000976,transcription cis-regulatory region binding; GO:0042742,defense response to bacterium; GO:0010150,leaf senescence; GO:0045893,positive regulation of DNA-templated transcription; GO:0031347,regulation of defense response; GO:2000022,regulation of jasmonic acid mediat…	WRKY DNA -binding domain	WRKY	TF	WRKY
Cluster-10204.0	815	--	--	F-box/FBD/LRR-repeat protein, partial [Mucuna pruriens]	FBL13_ARATH RecName: Full=F-box/LRR-repeat protein 13;	A0A371HNN5_MUCPR SubName: Full=F-box/FBD/LRR-repeat protein {ECO:0000313|EMBL:RDY04425.1}; Flags: Fragment;	--	--	F-box domain	--	--	--
Cluster-10205.0	441	--	--	--	--	--	--	--	--	--	--	--
Cluster-10206.0	751	K14488 SAUR family protein | (RefSeq) auxin-responsive protein SAUR71 (A)	ko04075: Plant hormone signal transduction	auxin-responsive protein SAUR72 [Medicago truncatula]	SAU51_ARATH RecName: Full=Protein SMALL AUXIN UP-REGULATED RNA 51 {ECO:0000303|PubMed:29258424};	G7J2U8_MEDTR SubName: Full=Putative small auxin-up RNA {ECO:0000313|EMBL:RHN70777.1}; SubName: Full=SAUR-like auxin-responsive family protein {ECO:0000313|EMBL:AES73817.1};	--	GO:0005886,plasma membrane; GO:0040008,regulation of growth; GO:0009737,response to abscisic acid; GO:0009733,response to auxin; GO:0008150,biological_process; GO:0040007,growth; GO:0050789,regulation of biological process; GO:0065007,biological regulation; GO:0009719,response to endogenous stimulus; GO:0009725,response to hormone; GO:0010033,response to organic substance; GO:0033993,response to …	Auxin responsive protein	--	--	--
Cluster-10207.0	1161	--	--	--	--	--	--	--	--	--	--	--
Cluster-10208.0	446	K03294 basic amino acid/polyamine antiporter, APA family | (RefSeq) cationic amino acid transporter 1-like (A)	--	uncharacterized mitochondrial protein AtMg00810-like [Trifolium pratense]	POLR1_ARATH RecName: Full=Retrovirus-related Pol polyprotein from transposon RE1; AltName: Full=Retro element 1 {ECO:0000303|PubMed:10689195}; Short=AtRE1 {ECO:0000303|PubMed:10689195}; Includes: RecName: Full=Protease RE1; EC=3.4.23.-; Includes: RecName: Full=Reverse transcriptase RE1; EC=2.7.7.49; Includes: RecName: Full=Endonuclease RE1;	A0A8B8K0Z8_ABRPR SubName: Full=uncharacterized protein LOC113850791 {ECO:0000313|RefSeq:XP_027337134.1};	FOG: Transposon-encoded proteins with TYA, reverse transcriptase, integrase domains in various combinations	GO:0004190,aspartic-type endopeptidase activity; GO:0004519,endonuclease activity; GO:0046872,metal ion binding; GO:0003676,nucleic acid binding; GO:0003964,RNA-directed DNA polymerase activity; GO:0015074,DNA integration; GO:0006310,DNA recombination; GO:0006508,proteolysis; GO:0003674,molecular_function; GO:0003824,catalytic activity; GO:0004175,endopeptidase activity; GO:0008233,peptidase acti…	--	--	--	--
Cluster-10208.1	1111	K20093 DNA excision repair protein ERCC-6-like [EC:5.6.2.-] | (RefSeq) protein CHROMATIN REMODELING 24 (A)	--	Retrovirus-related Pol polyprotein from transposon TNT 1-94 Protease [Vigna angularis]	M810_ARATH RecName: Full=Uncharacterized mitochondrial protein AtMg00810; AltName: Full=ORF240b;	A0A151TSK7_CAJCA SubName: Full=Retrovirus-related Pol polyprotein from transposon TNT 1-94 {ECO:0000313|EMBL:KYP70017.1};	FOG: Transposon-encoded proteins with TYA, reverse transcriptase, integrase domains in various combinations	GO:0005739,mitochondrion; GO:0005575,cellular_component; GO:0005622,intracellular anatomical structure; GO:0005737,cytoplasm; GO:0043226,organelle; GO:0043227,membrane-bounded organelle; GO:0043229,intracellular organelle; GO:0043231,intracellular membrane-bounded organelle; GO:0110165,cellular anatomical entity	Reverse transcriptase (RNA-dependent DNA polymerase)	--	--	--
Cluster-10209.0	527	--	--	--	--	--	--	--	--	--	--	--
Cluster-1021.0	373	--	--	--	--	--	--	--	--	--	--	--
Cluster-10210.0	239	K11406 histone deacetylase 4/5 [EC:3.5.1.98] | (RefSeq) histone deacetylase 5 isoform X1 (A)	--	histone deacetylase 14, chloroplastic isoform X4 [Arachis duranensis]	HDA14_ARATH RecName: Full=Histone deacetylase 14, chloroplastic {ECO:0000303|PubMed:12466527}; EC=3.5.1.- {ECO:0000269|PubMed:29247559}; AltName: Full=N-acetylserotonin deacetylase {ECO:0000303|PubMed:29247559}; Flags: Precursor;	A0A6P5NC63_ARADU SubName: Full=histone deacetylase 14 isoform X3 {ECO:0000313|RefSeq:XP_020994475.1};	Histone deacetylase complex, catalytic component HDA1	GO:0009507,chloroplast; GO:0009570,chloroplast stroma; GO:0005737,cytoplasm; GO:0005829,cytosol; GO:0000118,histone deacetylase complex; GO:0005739,mitochondrion; GO:0005634,nucleus; GO:0043014,alpha-tubulin binding; GO:0048487,beta-tubulin binding; GO:0019213,deacetylase activity; GO:0004407,histone deacetylase activity; GO:0033558,protein lysine deacetylase activity; GO:0051721,protein phosphat…	--	--	--	--
Cluster-10211.0	1269	K00430 peroxidase [EC:1.11.1.7] | (RefSeq) peroxidase A2-like (A)	ko00940: Phenylpropanoid biosynthesis; ko01100: Metabolic pathways; ko01110: Biosynthesis of secondary metabolites	peroxidase [Trifolium pratense]	PER15_IPOBA RecName: Full=Peroxidase 15 {ECO:0000303|PubMed:17936696}; Short=Prx15 {ECO:0000303|PubMed:17936696}; EC=1.11.1.7; AltName: Full=Anionic peroxidase {ECO:0000303|PubMed:17936696}; Flags: Precursor;	A0A2K3L1L5_TRIPR RecName: Full=Peroxidase {ECO:0000256|ARBA:ARBA00012313, ECO:0000256|RuleBase:RU362060}; EC=1.11.1.7 {ECO:0000256|ARBA:ARBA00012313, ECO:0000256|RuleBase:RU362060};	--	GO:0005576,extracellular region; GO:0020037,heme binding; GO:0046872,metal ion binding; GO:0004601,peroxidase activity; GO:0042744,hydrogen peroxide catabolic process; GO:0006979,response to oxidative stress; GO:0003674,molecular_function; GO:0005488,binding; GO:0046906,tetrapyrrole binding; GO:0097159,organic cyclic compound binding; GO:1901363,heterocyclic compound binding; GO:0043167,ion bindi…	Peroxidase	--	--	--
Cluster-10212.0	511	--	--	--	--	--	--	--	--	--	--	--
Cluster-10213.0	619	K01209 alpha-L-arabinofuranosidase [EC:3.2.1.55] | (RefSeq) alpha-L-arabinofuranosidase 1-like (A)	ko00520: Amino sugar and nucleotide sugar metabolism; ko01100: Metabolic pathways	hypothetical protein [Trifolium medium]	--	A0A392N2P9_9FABA SubName: Full=Uncharacterized protein {ECO:0000313|EMBL:MCH94090.1}; Flags: Fragment;	--	--	--	--	--	--
Cluster-10214.0	747	K13217 pre-mRNA-processing factor 39 | (RefSeq) uncharacterized protein LOC114183870 isoform X1 (A)	--	Retrovirus-related Pol polyprotein from transposon TNT 1-94 [Vitis vinifera]	POLR2_ARATH RecName: Full=Retrovirus-related Pol polyprotein from transposon RE2; AltName: Full=Retro element 2 {ECO:0000303|PubMed:10689195}; Short=AtRE2 {ECO:0000303|PubMed:10689195}; Includes: RecName: Full=Protease RE2; EC=3.4.23.-; Includes: RecName: Full=Reverse transcriptase RE2; EC=2.7.7.49; Includes: RecName: Full=Endonuclease RE2;	A0A438D3Y9_VITVI SubName: Full=Retrovirus-related Pol polyprotein from transposon TNT 1-94 {ECO:0000313|EMBL:RVW30164.1};	FOG: Transposon-encoded proteins with TYA, reverse transcriptase, integrase domains in various combinations	GO:0004190,aspartic-type endopeptidase activity; GO:0004519,endonuclease activity; GO:0046872,metal ion binding; GO:0003676,nucleic acid binding; GO:0003964,RNA-directed DNA polymerase activity; GO:0015074,DNA integration; GO:0006310,DNA recombination; GO:0006508,proteolysis; GO:0003674,molecular_function; GO:0003824,catalytic activity; GO:0004175,endopeptidase activity; GO:0008233,peptidase acti…	--	--	--	--
Cluster-10215.0	439	--	--	--	--	--	--	--	--	--	--	--
Cluster-10216.0	527	--	--	--	--	--	--	--	--	--	--	--
Cluster-10217.0	979	--	--	hypothetical protein MtrunA17_Chr4g0012591 [Medicago truncatula]	--	A0A396I3J2_MEDTR SubName: Full=Uncharacterized protein {ECO:0000313|EMBL:RHN59371.1};	--	--	--	--	--	--
Cluster-10218.0	718	--	--	--	--	--	--	--	--	--	--	--
Cluster-10219.0	852	--	--	--	--	--	--	--	--	--	--	--
Cluster-1022.0	553	--	--	--	--	--	--	--	--	--	--	--
Cluster-10220.0	1124	K00457 4-hydroxyphenylpyruvate dioxygenase [EC:1.13.11.27] | (RefSeq) 4-hydroxyphenylpyruvate dioxygenase (A)	ko00130: Ubiquinone and other terpenoid-quinone biosynthesis; ko00350: Tyrosine metabolism; ko00360: Phenylalanine metabolism; ko01100: Metabolic pathways; ko01240: Biosynthesis of cofactors	p-hydroxyphenylpyruvate dioxygenase [Medicago sativa]	HPPD_ARATH RecName: Full=4-hydroxyphenylpyruvate dioxygenase; EC=1.13.11.27 {ECO:0000269|PubMed:15301540}; AltName: Full=4-hydroxyphenylpyruvic acid oxidase; Short=4HPPD; Short=HPD; Short=HPPDase;	A0A1S5V3J7_MEDSA RecName: Full=4-hydroxyphenylpyruvate dioxygenase {ECO:0000256|PIRNR:PIRNR009283};	4-hydroxyphenylpyruvate dioxygenase	GO:0005737,cytoplasm; GO:0003868,4-hydroxyphenylpyruvate dioxygenase activity; GO:0042802,identical protein binding; GO:0005506,iron ion binding; GO:0006559,L-phenylalanine catabolic process; GO:0006572,tyrosine catabolic process; GO:0003674,molecular_function; GO:0003824,catalytic activity; GO:0016491,oxidoreductase activity; GO:0016701,oxidoreductase activity, acting on single donors with incor…	Glyoxalase/Bleomycin resistance protein/Dioxygenase superfamily	--	--	--
Cluster-10221.0	413	--	--	VAN3-binding protein-like [Cicer arietinum]	VAB_ARATH RecName: Full=VAN3-binding protein {ECO:0000303|PubMed:19363154}; AltName: Full=Protein FORKED 1;	A0A1S2XS71_CICAR SubName: Full=VAN3-binding protein-like {ECO:0000313|RefSeq:XP_004493723.1};	--	GO:0009734,auxin-activated signaling pathway; GO:0010305,leaf vascular tissue pattern formation; GO:0010087,phloem or xylem histogenesis; GO:0006892,post-Golgi vesicle-mediated transport; GO:0009733,response to auxin; GO:0007154,cell communication; GO:0007165,signal transduction; GO:0008150,biological_process; GO:0009719,response to endogenous stimulus; GO:0009725,response to hormone; GO:0009755,…	--	--	--	--
Cluster-10221.1	1945	--	--	VAN3-binding protein-like isoform X1 [Abrus precatorius]	VAB_ARATH RecName: Full=VAN3-binding protein {ECO:0000303|PubMed:19363154}; AltName: Full=Protein FORKED 1;	A0A8B8L671_ABRPR SubName: Full=VAN3-binding protein-like isoform X1 {ECO:0000313|RefSeq:XP_027350199.1};	--	GO:0009734,auxin-activated signaling pathway; GO:0010305,leaf vascular tissue pattern formation; GO:0010087,phloem or xylem histogenesis; GO:0006892,post-Golgi vesicle-mediated transport; GO:0009733,response to auxin; GO:0007154,cell communication; GO:0007165,signal transduction; GO:0008150,biological_process; GO:0009719,response to endogenous stimulus; GO:0009725,response to hormone; GO:0009755,…	Auxin canalisation	--	--	--
Cluster-10221.2	2048	--	--	VAN3-binding protein-like isoform X1 [Abrus precatorius]	VAB_ARATH RecName: Full=VAN3-binding protein {ECO:0000303|PubMed:19363154}; AltName: Full=Protein FORKED 1;	A0A8B8L671_ABRPR SubName: Full=VAN3-binding protein-like isoform X1 {ECO:0000313|RefSeq:XP_027350199.1};	--	GO:0009734,auxin-activated signaling pathway; GO:0010305,leaf vascular tissue pattern formation; GO:0010087,phloem or xylem histogenesis; GO:0006892,post-Golgi vesicle-mediated transport; GO:0009733,response to auxin; GO:0007154,cell communication; GO:0007165,signal transduction; GO:0008150,biological_process; GO:0009719,response to endogenous stimulus; GO:0009725,response to hormone; GO:0009755,…	Auxin canalisation	--	--	--
Cluster-10221.3	2027	--	--	VAN3-binding protein-like isoform X1 [Abrus precatorius]	VAB_ARATH RecName: Full=VAN3-binding protein {ECO:0000303|PubMed:19363154}; AltName: Full=Protein FORKED 1;	A0A8B8L671_ABRPR SubName: Full=VAN3-binding protein-like isoform X1 {ECO:0000313|RefSeq:XP_027350199.1};	--	GO:0009734,auxin-activated signaling pathway; GO:0010305,leaf vascular tissue pattern formation; GO:0010087,phloem or xylem histogenesis; GO:0006892,post-Golgi vesicle-mediated transport; GO:0009733,response to auxin; GO:0007154,cell communication; GO:0007165,signal transduction; GO:0008150,biological_process; GO:0009719,response to endogenous stimulus; GO:0009725,response to hormone; GO:0009755,…	Auxin canalisation	--	--	--
Cluster-10221.4	1799	--	--	VAN3-binding protein-like isoform X1 [Abrus precatorius]	VAB_ARATH RecName: Full=VAN3-binding protein {ECO:0000303|PubMed:19363154}; AltName: Full=Protein FORKED 1;	A0A8B8L671_ABRPR SubName: Full=VAN3-binding protein-like isoform X1 {ECO:0000313|RefSeq:XP_027350199.1};	--	GO:0009734,auxin-activated signaling pathway; GO:0010305,leaf vascular tissue pattern formation; GO:0010087,phloem or xylem histogenesis; GO:0006892,post-Golgi vesicle-mediated transport; GO:0009733,response to auxin; GO:0007154,cell communication; GO:0007165,signal transduction; GO:0008150,biological_process; GO:0009719,response to endogenous stimulus; GO:0009725,response to hormone; GO:0009755,…	Auxin canalisation	--	--	--
Cluster-10221.5	1928	--	--	VAN3-binding protein-like isoform X1 [Abrus precatorius]	VAB_ARATH RecName: Full=VAN3-binding protein {ECO:0000303|PubMed:19363154}; AltName: Full=Protein FORKED 1;	A0A8B8L671_ABRPR SubName: Full=VAN3-binding protein-like isoform X1 {ECO:0000313|RefSeq:XP_027350199.1};	--	GO:0009734,auxin-activated signaling pathway; GO:0010305,leaf vascular tissue pattern formation; GO:0010087,phloem or xylem histogenesis; GO:0006892,post-Golgi vesicle-mediated transport; GO:0009733,response to auxin; GO:0007154,cell communication; GO:0007165,signal transduction; GO:0008150,biological_process; GO:0009719,response to endogenous stimulus; GO:0009725,response to hormone; GO:0009755,…	Auxin canalisation	--	--	--
Cluster-10221.6	2051	--	--	VAN3-binding protein-like isoform X1 [Abrus precatorius]	VAB_ARATH RecName: Full=VAN3-binding protein {ECO:0000303|PubMed:19363154}; AltName: Full=Protein FORKED 1;	A0A8B8L671_ABRPR SubName: Full=VAN3-binding protein-like isoform X1 {ECO:0000313|RefSeq:XP_027350199.1};	--	GO:0009734,auxin-activated signaling pathway; GO:0010305,leaf vascular tissue pattern formation; GO:0010087,phloem or xylem histogenesis; GO:0006892,post-Golgi vesicle-mediated transport; GO:0009733,response to auxin; GO:0007154,cell communication; GO:0007165,signal transduction; GO:0008150,biological_process; GO:0009719,response to endogenous stimulus; GO:0009725,response to hormone; GO:0009755,…	Auxin canalisation	--	--	--
Cluster-10221.7	1928	--	--	VAN3-binding protein-like isoform X1 [Abrus precatorius]	VAB_ARATH RecName: Full=VAN3-binding protein {ECO:0000303|PubMed:19363154}; AltName: Full=Protein FORKED 1;	A0A8B8L671_ABRPR SubName: Full=VAN3-binding protein-like isoform X1 {ECO:0000313|RefSeq:XP_027350199.1};	--	GO:0009734,auxin-activated signaling pathway; GO:0010305,leaf vascular tissue pattern formation; GO:0010087,phloem or xylem histogenesis; GO:0006892,post-Golgi vesicle-mediated transport; GO:0009733,response to auxin; GO:0007154,cell communication; GO:0007165,signal transduction; GO:0008150,biological_process; GO:0009719,response to endogenous stimulus; GO:0009725,response to hormone; GO:0009755,…	Auxin canalisation	--	--	--
Cluster-10221.8	1820	--	--	VAN3-binding protein-like isoform X1 [Abrus precatorius]	VAB_ARATH RecName: Full=VAN3-binding protein {ECO:0000303|PubMed:19363154}; AltName: Full=Protein FORKED 1;	A0A8B8L671_ABRPR SubName: Full=VAN3-binding protein-like isoform X1 {ECO:0000313|RefSeq:XP_027350199.1};	--	GO:0009734,auxin-activated signaling pathway; GO:0010305,leaf vascular tissue pattern formation; GO:0010087,phloem or xylem histogenesis; GO:0006892,post-Golgi vesicle-mediated transport; GO:0009733,response to auxin; GO:0007154,cell communication; GO:0007165,signal transduction; GO:0008150,biological_process; GO:0009719,response to endogenous stimulus; GO:0009725,response to hormone; GO:0009755,…	Auxin canalisation	--	--	--
Cluster-10222.0	432	K21842 protein EFR3 | (RefSeq) uncharacterized protein LOC113862158 (A)	--	uncharacterized protein LOC113862158 [Abrus precatorius]	--	A0A8B8L6S3_ABRPR SubName: Full=uncharacterized protein LOC113862158 {ECO:0000313|RefSeq:XP_027351088.1};	--	--	--	--	--	--
Cluster-10223.0	572	--	--	PREDICTED: uncharacterized protein LOC108332265 [Vigna angularis]	--	A0A0L9ULE0_PHAAN SubName: Full=Uncharacterized protein {ECO:0000313|EMBL:KOM43374.1};	--	--	PADRE domain	--	--	--
Cluster-10224.0	535	K07889 Ras-related protein Rab-5C | (RefSeq) ras-related protein RABF2b (A)	ko04144: Endocytosis; ko04145: Phagosome	Ras-related protein RABF2b, partial [Cucurbita argyrosperma subsp. sororia]	RAF2B_ARATH RecName: Full=Ras-related protein RABF2b {ECO:0000303|PubMed:12644670}; Short=AtRABF2b {ECO:0000303|PubMed:12644670}; AltName: Full=Ras-related protein Ara-7 {ECO:0000303|PubMed:11532937}; AltName: Full=Ras-related protein Rab5B {ECO:0000305|PubMed:12644670}; Short=AtRab5B {ECO:0000305|PubMed:12644670};	A0A0A0LYD7_CUCSA SubName: Full=Uncharacterized protein {ECO:0000313|EMBL:KGN66890.1};	GTPase Rab5/YPT51 and related small G protein superfamily GTPases	GO:0005737,cytoplasm; GO:0005769,early endosome; GO:0031901,early endosome membrane; GO:0030139,endocytic vesicle; GO:0005783,endoplasmic reticulum; GO:0005768,endosome; GO:0043229,intracellular organelle; GO:0032585,multivesicular body membrane; GO:0005886,plasma membrane; GO:0005525,GTP binding; GO:0003924,GTPase activity; GO:0006886,intracellular protein transport; GO:0045324,late endosome to …	Ras family	--	--	--
Cluster-10225.0	1727	K13691 pathogen-inducible salicylic acid glucosyltransferase [EC:2.4.1.-] | (RefSeq) flavonol 7-O-beta-glucosyltransferase UGT74F1 (A)	--	flavonol 7-O-beta-glucosyltransferase UGT74F1 [Medicago truncatula]	U74F1_ARATH RecName: Full=Flavonol 7-O-beta-glucosyltransferase UGT74F1 {ECO:0000305}; EC=2.4.1.237 {ECO:0000269|PubMed:15352060}; AltName: Full=UDP-glycosyltransferase 74F1 {ECO:0000303|PubMed:11042215};	G7L8S7_MEDTR RecName: Full=Glycosyltransferase {ECO:0000256|RuleBase:RU362057}; EC=2.4.1.- {ECO:0000256|RuleBase:RU362057};	UDP-glucuronosyl and UDP-glucosyl transferase	GO:0033836,flavonol 7-O-beta-glucosyltransferase activity; GO:0080043,quercetin 3-O-glucosyltransferase activity; GO:0080044,quercetin 7-O-glucosyltransferase activity; GO:0003674,molecular_function; GO:0003824,catalytic activity; GO:0016740,transferase activity; GO:0016757,glycosyltransferase activity; GO:0016758,hexosyltransferase activity; GO:0046527,glucosyltransferase activity; GO:0008194,UD…	UDP-glucoronosyl and UDP-glucosyl transferase	--	--	--
Cluster-10226.0	504	K24184 cytochrome P450 family 89 subfamily A [EC:1.14.-.-] | (RefSeq) cytochrome P450 89A2 (A)	--	putative cytochrome P450 [Medicago truncatula]	C89A9_ARATH RecName: Full=Cytochrome P450 89A9 {ECO:0000303|PubMed:23723324}; EC=1.14.14.- {ECO:0000269|PubMed:23723324};	A0A396J4U9_MEDTR SubName: Full=Putative cytochrome P450 {ECO:0000313|EMBL:RHN71738.1};	Cytochrome P450 CYP2 subfamily	GO:0005829,cytosol; GO:0005789,endoplasmic reticulum membrane; GO:0016021,integral component of membrane; GO:0016020,membrane; GO:0106371,fluorescent chlorophyll catabolite monooxygenase (deformylase) activity; GO:0020037,heme binding; GO:0005506,iron ion binding; GO:0003958,NADPH-hemoprotein reductase activity; GO:0016709,oxidoreductase activity, acting on paired donors, with incorporation or re…	Cytochrome P450	--	--	--
Cluster-10227.0	473	--	--	--	--	--	--	--	--	--	--	--
Cluster-10227.1	464	--	--	--	--	--	--	--	--	--	--	--
Cluster-10228.0	708	--	--	--	--	--	--	--	--	--	--	--
Cluster-10229.0	528	--	--	--	--	--	--	--	--	--	--	--
Cluster-1023.0	645	--	--	--	--	--	--	--	--	--	--	--
Cluster-10230.0	538	--	--	cell wall macromolecule catabolic process [Spatholobus suberectus]	--	A0A0B2QNN0_GLYSO RecName: Full=LysM domain-containing protein {ECO:0000259|Pfam:PF01476};	--	GO:0005886,plasma membrane; GO:0005575,cellular_component; GO:0016020,membrane; GO:0071944,cell periphery; GO:0110165,cellular anatomical entity	LysM domain	--	--	--
Cluster-10231.0	870	--	--	--	--	--	--	--	--	--	--	--
Cluster-10232.0	708	K24140 glutaredoxin-dependent peroxiredoxin [EC:1.11.1.25] | (RefSeq) peroxiredoxin-2B (A)	--	peroxiredoxin-2E, chloroplastic [Medicago truncatula]	PRX2E_ARATH RecName: Full=Peroxiredoxin-2E, chloroplastic; EC=1.11.1.25 {ECO:0000250|UniProtKB:A9PCL4}; AltName: Full=Glutaredoxin-dependent peroxiredoxin {ECO:0000305}; AltName: Full=Peroxiredoxin IIE; AltName: Full=Thioredoxin peroxidase 2E; Flags: Precursor;	I3SQE3_MEDTR RecName: Full=Glutaredoxin-dependent peroxiredoxin {ECO:0000256|ARBA:ARBA00013016, ECO:0000256|RuleBase:RU366011}; EC=1.11.1.25 {ECO:0000256|ARBA:ARBA00013016, ECO:0000256|RuleBase:RU366011};	Alkyl hydroperoxide reductase/peroxiredoxin	GO:0009507,chloroplast; GO:0009941,chloroplast envelope; GO:0009570,chloroplast stroma; GO:0005737,cytoplasm; GO:0005829,cytosol; GO:0009536,plastid; GO:0009579,thylakoid; GO:0008379,thioredoxin peroxidase activity; GO:0045454,cell redox homeostasis; GO:0034599,cellular response to oxidative stress; GO:0042744,hydrogen peroxide catabolic process; GO:0003674,molecular_function; GO:0003824,catalyti…	Redoxin	--	--	--
Cluster-10232.1	1175	K24140 glutaredoxin-dependent peroxiredoxin [EC:1.11.1.25] | (RefSeq) peroxiredoxin-2B (A)	--	peroxiredoxin-2E, chloroplastic [Trifolium pratense]	PRX2E_ARATH RecName: Full=Peroxiredoxin-2E, chloroplastic; EC=1.11.1.25 {ECO:0000250|UniProtKB:A9PCL4}; AltName: Full=Glutaredoxin-dependent peroxiredoxin {ECO:0000305}; AltName: Full=Peroxiredoxin IIE; AltName: Full=Thioredoxin peroxidase 2E; Flags: Precursor;	A0A1S2XT50_CICAR RecName: Full=Glutaredoxin-dependent peroxiredoxin {ECO:0000256|ARBA:ARBA00013016, ECO:0000256|RuleBase:RU366011}; EC=1.11.1.25 {ECO:0000256|ARBA:ARBA00013016, ECO:0000256|RuleBase:RU366011};	Alkyl hydroperoxide reductase/peroxiredoxin	GO:0009507,chloroplast; GO:0009941,chloroplast envelope; GO:0009570,chloroplast stroma; GO:0005737,cytoplasm; GO:0005829,cytosol; GO:0009536,plastid; GO:0009579,thylakoid; GO:0008379,thioredoxin peroxidase activity; GO:0045454,cell redox homeostasis; GO:0034599,cellular response to oxidative stress; GO:0042744,hydrogen peroxide catabolic process; GO:0003674,molecular_function; GO:0003824,catalyti…	Redoxin	--	--	--
Cluster-10233.0	373	--	--	--	--	--	--	--	--	--	--	--
Cluster-10234.0	628	--	--	--	--	--	--	--	--	--	--	--
Cluster-10235.0	464	--	--	--	--	--	--	--	--	--	--	--
Cluster-10236.0	588	--	--	--	--	--	--	--	--	--	--	--
Cluster-10237.0	845	K00109 2-hydroxyglutarate dehydrogenase [EC:1.1.99.2] | (RefSeq) L-2-hydroxyglutarate dehydrogenase, mitochondrial (A)	ko00650: Butanoate metabolism; ko01100: Metabolic pathways	leucine-rich repeat protein 1 [Cucumis sativus]	LRR1_ARATH RecName: Full=Leucine-rich repeat protein 1 {ECO:0000303|PubMed:19712067}; Short=AtLRR1 {ECO:0000303|PubMed:19712067}; Flags: Precursor;	A0A0A0LZF7_CUCSA RecName: Full=LRRNT_2 domain-containing protein {ECO:0000259|Pfam:PF08263};	FOG: Leucine rich repeat	GO:0006952,defense response; GO:0007165,signal transduction; GO:0006950,response to stress; GO:0008150,biological_process; GO:0050896,response to stimulus; GO:0007154,cell communication; GO:0009987,cellular process; GO:0023052,signaling; GO:0050789,regulation of biological process; GO:0050794,regulation of cellular process; GO:0051716,cellular response to stimulus; GO:0065007,biological regulation	Leucine rich repeat	--	--	--
Cluster-10238.0	1012	--	--	uncharacterized protein LOC101495820 [Cicer arietinum]	--	A0A1S2XE72_CICAR SubName: Full=uncharacterized protein LOC101495820 {ECO:0000313|RefSeq:XP_004487951.1};	--	--	--	--	--	--
Cluster-10238.1	2099	--	--	uncharacterized protein LOC101495820 [Cicer arietinum]	--	A0A1S2XE72_CICAR SubName: Full=uncharacterized protein LOC101495820 {ECO:0000313|RefSeq:XP_004487951.1};	--	--	--	--	--	--
Cluster-10239.0	1027	--	--	unknown [Lotus japonicus]	--	I3T1E0_LOTJA SubName: Full=Uncharacterized protein {ECO:0000313|EMBL:AFK46332.1};	--	--	Myc target protein 1	--	--	--
Cluster-1024.0	309	--	--	--	--	--	--	--	--	--	--	--
Cluster-10240.0	808	--	--	--	--	--	--	--	--	--	--	--
Cluster-10241.0	565	K03860 phosphatidylinositol N-acetylglucosaminyltransferase subunit Q | (RefSeq) N-acetylglucosaminyl-phosphatidylinositol biosynthetic protein gpi1-like (A)	ko00563: Glycosylphosphatidylinositol (GPI)-anchor biosynthesis; ko01100: Metabolic pathways	peamaclein [Cicer arietinum]	SNAK1_SOLTU RecName: Full=Snakin-1; Flags: Precursor;	A0A1S2Y0M0_CICAR SubName: Full=peamaclein {ECO:0000313|RefSeq:XP_004496906.1};	--	GO:0005576,extracellular region; GO:0006952,defense response; GO:0006950,response to stress; GO:0008150,biological_process; GO:0050896,response to stimulus; GO:0005575,cellular_component; GO:0110165,cellular anatomical entity	--	--	--	--
Cluster-10242.0	241	--	--	--	--	--	--	--	--	--	--	--
Cluster-10242.1	454	--	--	--	--	--	--	--	--	--	--	--
Cluster-10243.0	513	--	--	--	--	--	--	--	--	--	--	--
Cluster-10244.0	611	--	--	--	--	--	--	--	--	--	--	--
Cluster-10244.1	540	--	--	--	--	--	--	--	--	--	--	--
Cluster-10244.2	707	--	--	--	--	--	--	--	--	--	--	--
Cluster-10244.3	711	--	--	--	--	--	--	--	--	--	--	--
Cluster-10244.4	363	--	--	--	--	--	--	--	--	--	--	--
Cluster-10244.5	691	--	--	--	--	--	--	--	--	--	--	--
Cluster-10244.6	512	--	--	--	--	--	--	--	--	--	--	--
Cluster-10245.0	990	K06943 nucleolar GTP-binding protein | (RefSeq) uncharacterized protein LOC108835530 (A)	ko03008: Ribosome biogenesis in eukaryotes	hypothetical protein TSUD_22140 [Trifolium subterraneum]	RNHX1_ARATH RecName: Full=Putative ribonuclease H protein At1g65750; EC=3.1.26.4;	A0A2Z6MI92_TRISU RecName: Full=Reverse transcriptase domain-containing protein {ECO:0000259|PROSITE:PS50878};	FOG: Reverse transcriptase	GO:0046872,metal ion binding; GO:0003676,nucleic acid binding; GO:0004523,RNA-DNA hybrid ribonuclease activity; GO:0003674,molecular_function; GO:0005488,binding; GO:0043167,ion binding; GO:0043169,cation binding; GO:0097159,organic cyclic compound binding; GO:1901363,heterocyclic compound binding; GO:0003824,catalytic activity; GO:0004518,nuclease activity; GO:0004519,endonuclease activity; GO:0…	zinc-binding in reverse transcriptase	--	--	--
Cluster-10246.0	277	--	--	--	--	--	--	--	--	--	--	--
Cluster-10247.0	705	--	--	--	--	--	--	--	--	--	--	--
Cluster-10248.0	1894	--	--	hypothetical protein PHAVU_003G025400g [Phaseolus vulgaris]	PII2_ARATH RecName: Full=Piriformospora indica-insensitive protein 2; Flags: Precursor;	V7C7R8_PHAVU SubName: Full=Uncharacterized protein {ECO:0000313|EMBL:ESW25315.1};	FOG: Leucine rich repeat	GO:0005886,plasma membrane; GO:0044403,biological process involved in symbiotic interaction; GO:0009610,response to symbiotic fungus; GO:0008150,biological_process; GO:0044419,biological process involved in interspecies interaction between organisms; GO:0009605,response to external stimulus; GO:0009607,response to biotic stimulus; GO:0009608,response to symbiont; GO:0009620,response to fungus; GO…	Leucine rich repeat	--	--	--
Cluster-10249.0	274	--	--	--	--	--	--	--	--	--	--	--
Cluster-1025.0	646	--	--	--	--	--	--	--	--	--	--	--
Cluster-10250.0	557	K14492 two-component response regulator ARR-A family | (RefSeq) two-component response regulator ORR9 (A)	ko04075: Plant hormone signal transduction	two-component response regulator ORR9 [Cucumis sativus]	ORR9_ORYSI RecName: Full=Two-component response regulator ORR9 {ECO:0000305}; AltName: Full=Type A response regulator 9 {ECO:0000303|PubMed:16472405}; Short=OsRR9 {ECO:0000303|PubMed:16472405};	A0A0A0KIW1_CUCSA RecName: Full=Response regulatory domain-containing protein {ECO:0000259|PROSITE:PS50110};	GATA-4/5/6 transcription factors	GO:0009736,cytokinin-activated signaling pathway; GO:0000160,phosphorelay signal transduction system; GO:0009735,response to cytokinin; GO:0007154,cell communication; GO:0007165,signal transduction; GO:0008150,biological_process; GO:0009719,response to endogenous stimulus; GO:0009725,response to hormone; GO:0009755,hormone-mediated signaling pathway; GO:0009987,cellular process; GO:0010033,respon…	Response regulator receiver domain	Others	TR	Others
Cluster-10251.0	1059	--	--	universal stress protein PHOS32-like [Trifolium pratense]	PHO34_ARATH RecName: Full=Universal stress protein PHOS34 {ECO:0000303|PubMed:12644671}; AltName: Full=Phosphorylated protein of 34 kDa {ECO:0000303|PubMed:18285339}; Short=AtPHOS34 {ECO:0000303|PubMed:18285339}; Flags: Precursor;	A0A2K3PLH1_TRIPR SubName: Full=Universal stress protein MJ0531-like protein {ECO:0000313|EMBL:PNY16139.1};	--	GO:0009507,chloroplast; GO:0005829,cytosol; GO:0005524,ATP binding; GO:0002238,response to molecule of fungal origin; GO:0000166,nucleotide binding; GO:0003674,molecular_function; GO:0005488,binding; GO:0017076,purine nucleotide binding; GO:0030554,adenyl nucleotide binding; GO:0032553,ribonucleotide binding; GO:0032555,purine ribonucleotide binding; GO:0032559,adenyl ribonucleotide binding; GO:0…	--	--	--	--
Cluster-10251.1	1196	--	--	universal stress protein PHOS32-like [Trifolium pratense]	PHO34_ARATH RecName: Full=Universal stress protein PHOS34 {ECO:0000303|PubMed:12644671}; AltName: Full=Phosphorylated protein of 34 kDa {ECO:0000303|PubMed:18285339}; Short=AtPHOS34 {ECO:0000303|PubMed:18285339}; Flags: Precursor;	A0A2K3PLH1_TRIPR SubName: Full=Universal stress protein MJ0531-like protein {ECO:0000313|EMBL:PNY16139.1};	--	GO:0009507,chloroplast; GO:0005829,cytosol; GO:0005524,ATP binding; GO:0002238,response to molecule of fungal origin; GO:0000166,nucleotide binding; GO:0003674,molecular_function; GO:0005488,binding; GO:0017076,purine nucleotide binding; GO:0030554,adenyl nucleotide binding; GO:0032553,ribonucleotide binding; GO:0032555,purine ribonucleotide binding; GO:0032559,adenyl ribonucleotide binding; GO:0…	--	--	--	--
Cluster-10251.2	1862	--	--	FCS-Like Zinc finger 2-like [Cicer arietinum]	FLZ2_ARATH RecName: Full=FCS-Like Zinc finger 2 {ECO:0000303|PubMed:24901469};	A0A1S2YY14_CICAR SubName: Full=FCS-Like Zinc finger 2-like {ECO:0000313|RefSeq:XP_004511754.1};	--	GO:0019900,kinase binding; GO:0046872,metal ion binding; GO:0009749,response to glucose; GO:1905582,response to mannose; GO:0042594,response to starvation; GO:0009744,response to sucrose; GO:0003674,molecular_function; GO:0005488,binding; GO:0005515,protein binding; GO:0019899,enzyme binding; GO:0043167,ion binding; GO:0043169,cation binding; GO:0008150,biological_process; GO:0009743,response to …	zinc-finger of the FCS-type, C2-C2	--	--	--
Cluster-10251.3	1237	--	--	hypothetical protein L6164_028016 [Bauhinia variegata]	FLZ2_ARATH RecName: Full=FCS-Like Zinc finger 2 {ECO:0000303|PubMed:24901469};	I1J9P0_SOYBN RecName: Full=FLZ-type domain-containing protein {ECO:0000259|PROSITE:PS51795};	--	GO:0019900,kinase binding; GO:0046872,metal ion binding; GO:0009749,response to glucose; GO:1905582,response to mannose; GO:0042594,response to starvation; GO:0009744,response to sucrose; GO:0003674,molecular_function; GO:0005488,binding; GO:0005515,protein binding; GO:0019899,enzyme binding; GO:0043167,ion binding; GO:0043169,cation binding; GO:0008150,biological_process; GO:0009743,response to …	--	--	--	--
Cluster-10252.0	903	K08669 HtrA serine peptidase 2 [EC:3.4.21.108] | (RefSeq) putative protease Do-like 14 isoform X1 (A)	--	hypothetical protein PHYPA_008591 [Physcomitrium patens]	DGP14_ARATH RecName: Full=Putative protease Do-like 14; EC=3.4.21.-;	A0A7S3XE10_9CHLO SubName: Full=Hypothetical protein {ECO:0000313|EMBL:CAE0613364.1};	Serine protease	GO:0004252,serine-type endopeptidase activity; GO:0006508,proteolysis; GO:0003674,molecular_function; GO:0003824,catalytic activity; GO:0004175,endopeptidase activity; GO:0008233,peptidase activity; GO:0008236,serine-type peptidase activity; GO:0016787,hydrolase activity; GO:0017171,serine hydrolase activity; GO:0140096,catalytic activity, acting on a protein; GO:0006807,nitrogen compound metabol…	Trypsin-like peptidase domain	--	--	--
Cluster-10253.0	465	--	--	hypothetical protein MTR_7g062650 [Medicago truncatula]	--	A0A072U0L9_MEDTR SubName: Full=Uncharacterized protein {ECO:0000313|EMBL:KEH22936.1, ECO:0000313|EnsemblPlants:KEH22936};	--	--	--	--	--	--
Cluster-10253.1	464	--	--	hypothetical protein MTR_7g062650 [Medicago truncatula]	--	A0A072U0L9_MEDTR SubName: Full=Uncharacterized protein {ECO:0000313|EMBL:KEH22936.1, ECO:0000313|EnsemblPlants:KEH22936};	--	--	--	--	--	--
Cluster-10254.0	2837	K00975 glucose-1-phosphate adenylyltransferase [EC:2.7.7.27] | (RefSeq) glucose-1-phosphate adenylyltransferase large subunit 1 (A)	ko00500: Starch and sucrose metabolism; ko00520: Amino sugar and nucleotide sugar metabolism; ko01100: Metabolic pathways; ko01110: Biosynthesis of secondary metabolites; ko01250: Biosynthesis of nucleotide sugars	glucose-1-phosphate adenylyltransferase large subunit 1 [Medicago truncatula]	GLGL1_SOLTU RecName: Full=Glucose-1-phosphate adenylyltransferase large subunit 1; EC=2.7.7.27; AltName: Full=ADP-glucose pyrophosphorylase; AltName: Full=ADP-glucose synthase; AltName: Full=AGPase S; AltName: Full=Alpha-D-glucose-1-phosphate adenyl transferase; Flags: Fragment;	G7J745_MEDTR RecName: Full=Glucose-1-phosphate adenylyltransferase {ECO:0000256|RuleBase:RU362093}; EC=2.7.7.27 {ECO:0000256|RuleBase:RU362093}; AltName: Full=ADP-glucose pyrophosphorylase {ECO:0000256|RuleBase:RU362093};	GDP-mannose pyrophosphorylase/mannose-1-phosphate guanylyltransferase	GO:0009501,amyloplast; GO:0009507,chloroplast; GO:0005524,ATP binding; GO:0008878,glucose-1-phosphate adenylyltransferase activity; GO:0005978,glycogen biosynthetic process; GO:0019252,starch biosynthetic process; GO:0000166,nucleotide binding; GO:0003674,molecular_function; GO:0005488,binding; GO:0017076,purine nucleotide binding; GO:0030554,adenyl nucleotide binding; GO:0032553,ribonucleotide b…	Nucleotidyl transferase	--	--	--
Cluster-10254.1	789	K00975 glucose-1-phosphate adenylyltransferase [EC:2.7.7.27] | (RefSeq) glucose-1-phosphate adenylyltransferase large subunit 1 (A)	ko00500: Starch and sucrose metabolism; ko00520: Amino sugar and nucleotide sugar metabolism; ko01100: Metabolic pathways; ko01110: Biosynthesis of secondary metabolites; ko01250: Biosynthesis of nucleotide sugars	Glucose-1-phosphate adenylyltransferase large subunit 1, variant 2 [Pisum sativum]	GLGL1_SOLTU RecName: Full=Glucose-1-phosphate adenylyltransferase large subunit 1; EC=2.7.7.27; AltName: Full=ADP-glucose pyrophosphorylase; AltName: Full=ADP-glucose synthase; AltName: Full=AGPase S; AltName: Full=Alpha-D-glucose-1-phosphate adenyl transferase; Flags: Fragment;	G7JHD0_MEDTR RecName: Full=Glucose-1-phosphate adenylyltransferase {ECO:0000256|RuleBase:RU362093}; EC=2.7.7.27 {ECO:0000256|RuleBase:RU362093}; AltName: Full=ADP-glucose pyrophosphorylase {ECO:0000256|RuleBase:RU362093};	GDP-mannose pyrophosphorylase/mannose-1-phosphate guanylyltransferase	GO:0009501,amyloplast; GO:0009507,chloroplast; GO:0005524,ATP binding; GO:0008878,glucose-1-phosphate adenylyltransferase activity; GO:0005978,glycogen biosynthetic process; GO:0019252,starch biosynthetic process; GO:0000166,nucleotide binding; GO:0003674,molecular_function; GO:0005488,binding; GO:0017076,purine nucleotide binding; GO:0030554,adenyl nucleotide binding; GO:0032553,ribonucleotide b…	Nucleotidyl transferase	--	--	--
Cluster-10254.10	2350	K00975 glucose-1-phosphate adenylyltransferase [EC:2.7.7.27] | (RefSeq) glucose-1-phosphate adenylyltransferase large subunit 1 (A)	ko00500: Starch and sucrose metabolism; ko00520: Amino sugar and nucleotide sugar metabolism; ko01100: Metabolic pathways; ko01110: Biosynthesis of secondary metabolites; ko01250: Biosynthesis of nucleotide sugars	hypothetical protein JHK87_032711 [Glycine soja]	GLGL1_SOLTU RecName: Full=Glucose-1-phosphate adenylyltransferase large subunit 1; EC=2.7.7.27; AltName: Full=ADP-glucose pyrophosphorylase; AltName: Full=ADP-glucose synthase; AltName: Full=AGPase S; AltName: Full=Alpha-D-glucose-1-phosphate adenyl transferase; Flags: Fragment;	A0A445HKS1_GLYSO RecName: Full=Glucose-1-phosphate adenylyltransferase {ECO:0000256|RuleBase:RU362093}; EC=2.7.7.27 {ECO:0000256|RuleBase:RU362093}; AltName: Full=ADP-glucose pyrophosphorylase {ECO:0000256|RuleBase:RU362093};	GDP-mannose pyrophosphorylase/mannose-1-phosphate guanylyltransferase	GO:0009501,amyloplast; GO:0009507,chloroplast; GO:0005524,ATP binding; GO:0008878,glucose-1-phosphate adenylyltransferase activity; GO:0005978,glycogen biosynthetic process; GO:0019252,starch biosynthetic process; GO:0000166,nucleotide binding; GO:0003674,molecular_function; GO:0005488,binding; GO:0017076,purine nucleotide binding; GO:0030554,adenyl nucleotide binding; GO:0032553,ribonucleotide b…	Nucleotidyl transferase	--	--	--
Cluster-10254.2	1681	K00975 glucose-1-phosphate adenylyltransferase [EC:2.7.7.27] | (RefSeq) glucose-1-phosphate adenylyltransferase large subunit 1-like (A)	ko00500: Starch and sucrose metabolism; ko00520: Amino sugar and nucleotide sugar metabolism; ko01100: Metabolic pathways; ko01110: Biosynthesis of secondary metabolites; ko01250: Biosynthesis of nucleotide sugars	hypothetical protein TanjilG_03397 [Lupinus angustifolius]	GLGL1_SOLTU RecName: Full=Glucose-1-phosphate adenylyltransferase large subunit 1; EC=2.7.7.27; AltName: Full=ADP-glucose pyrophosphorylase; AltName: Full=ADP-glucose synthase; AltName: Full=AGPase S; AltName: Full=Alpha-D-glucose-1-phosphate adenyl transferase; Flags: Fragment;	A0A4P1RE03_LUPAN RecName: Full=NTP_transferase domain-containing protein {ECO:0000259|Pfam:PF00483};	GDP-mannose pyrophosphorylase/mannose-1-phosphate guanylyltransferase	GO:0009501,amyloplast; GO:0009507,chloroplast; GO:0005524,ATP binding; GO:0008878,glucose-1-phosphate adenylyltransferase activity; GO:0005978,glycogen biosynthetic process; GO:0019252,starch biosynthetic process; GO:0000166,nucleotide binding; GO:0003674,molecular_function; GO:0005488,binding; GO:0017076,purine nucleotide binding; GO:0030554,adenyl nucleotide binding; GO:0032553,ribonucleotide b…	--	--	--	--
Cluster-10254.3	1557	K00975 glucose-1-phosphate adenylyltransferase [EC:2.7.7.27] | (RefSeq) glucose-1-phosphate adenylyltransferase large subunit 1-like (A)	ko00500: Starch and sucrose metabolism; ko00520: Amino sugar and nucleotide sugar metabolism; ko01100: Metabolic pathways; ko01110: Biosynthesis of secondary metabolites; ko01250: Biosynthesis of nucleotide sugars	glucose-1-phosphate adenylyltransferase large subunit 1-like [Abrus precatorius]	GLGL1_SOLTU RecName: Full=Glucose-1-phosphate adenylyltransferase large subunit 1; EC=2.7.7.27; AltName: Full=ADP-glucose pyrophosphorylase; AltName: Full=ADP-glucose synthase; AltName: Full=AGPase S; AltName: Full=Alpha-D-glucose-1-phosphate adenyl transferase; Flags: Fragment;	A0A8B8LL83_ABRPR RecName: Full=Glucose-1-phosphate adenylyltransferase {ECO:0000256|RuleBase:RU362093}; EC=2.7.7.27 {ECO:0000256|RuleBase:RU362093}; AltName: Full=ADP-glucose pyrophosphorylase {ECO:0000256|RuleBase:RU362093};	GDP-mannose pyrophosphorylase/mannose-1-phosphate guanylyltransferase	GO:0009501,amyloplast; GO:0009507,chloroplast; GO:0005524,ATP binding; GO:0008878,glucose-1-phosphate adenylyltransferase activity; GO:0005978,glycogen biosynthetic process; GO:0019252,starch biosynthetic process; GO:0000166,nucleotide binding; GO:0003674,molecular_function; GO:0005488,binding; GO:0017076,purine nucleotide binding; GO:0030554,adenyl nucleotide binding; GO:0032553,ribonucleotide b…	Nucleotidyl transferase	--	--	--
Cluster-10254.4	2437	K00975 glucose-1-phosphate adenylyltransferase [EC:2.7.7.27] | (RefSeq) glucose-1-phosphate adenylyltransferase large subunit 1 (A)	ko00500: Starch and sucrose metabolism; ko00520: Amino sugar and nucleotide sugar metabolism; ko01100: Metabolic pathways; ko01110: Biosynthesis of secondary metabolites; ko01250: Biosynthesis of nucleotide sugars	hypothetical protein JHK87_032711 [Glycine soja]	GLGL1_SOLTU RecName: Full=Glucose-1-phosphate adenylyltransferase large subunit 1; EC=2.7.7.27; AltName: Full=ADP-glucose pyrophosphorylase; AltName: Full=ADP-glucose synthase; AltName: Full=AGPase S; AltName: Full=Alpha-D-glucose-1-phosphate adenyl transferase; Flags: Fragment;	A0A445HKS1_GLYSO RecName: Full=Glucose-1-phosphate adenylyltransferase {ECO:0000256|RuleBase:RU362093}; EC=2.7.7.27 {ECO:0000256|RuleBase:RU362093}; AltName: Full=ADP-glucose pyrophosphorylase {ECO:0000256|RuleBase:RU362093};	GDP-mannose pyrophosphorylase/mannose-1-phosphate guanylyltransferase	GO:0009501,amyloplast; GO:0009507,chloroplast; GO:0005524,ATP binding; GO:0008878,glucose-1-phosphate adenylyltransferase activity; GO:0005978,glycogen biosynthetic process; GO:0019252,starch biosynthetic process; GO:0000166,nucleotide binding; GO:0003674,molecular_function; GO:0005488,binding; GO:0017076,purine nucleotide binding; GO:0030554,adenyl nucleotide binding; GO:0032553,ribonucleotide b…	Nucleotidyl transferase	--	--	--
Cluster-10254.5	1395	K00975 glucose-1-phosphate adenylyltransferase [EC:2.7.7.27] | (RefSeq) glucose-1-phosphate adenylyltransferase large subunit 1-like (A)	ko00500: Starch and sucrose metabolism; ko00520: Amino sugar and nucleotide sugar metabolism; ko01100: Metabolic pathways; ko01110: Biosynthesis of secondary metabolites; ko01250: Biosynthesis of nucleotide sugars	Glucose-1-phosphate adenylyltransferase large subunit 1, variant 2 [Pisum sativum]	GLGL1_SOLTU RecName: Full=Glucose-1-phosphate adenylyltransferase large subunit 1; EC=2.7.7.27; AltName: Full=ADP-glucose pyrophosphorylase; AltName: Full=ADP-glucose synthase; AltName: Full=AGPase S; AltName: Full=Alpha-D-glucose-1-phosphate adenyl transferase; Flags: Fragment;	A0A4P1RE03_LUPAN RecName: Full=NTP_transferase domain-containing protein {ECO:0000259|Pfam:PF00483};	GDP-mannose pyrophosphorylase/mannose-1-phosphate guanylyltransferase	GO:0009501,amyloplast; GO:0009507,chloroplast; GO:0005524,ATP binding; GO:0008878,glucose-1-phosphate adenylyltransferase activity; GO:0005978,glycogen biosynthetic process; GO:0019252,starch biosynthetic process; GO:0000166,nucleotide binding; GO:0003674,molecular_function; GO:0005488,binding; GO:0017076,purine nucleotide binding; GO:0030554,adenyl nucleotide binding; GO:0032553,ribonucleotide b…	--	--	--	--
Cluster-10254.6	2524	K00975 glucose-1-phosphate adenylyltransferase [EC:2.7.7.27] | (RefSeq) glucose-1-phosphate adenylyltransferase large subunit 1 (A)	ko00500: Starch and sucrose metabolism; ko00520: Amino sugar and nucleotide sugar metabolism; ko01100: Metabolic pathways; ko01110: Biosynthesis of secondary metabolites; ko01250: Biosynthesis of nucleotide sugars	hypothetical protein JHK87_032711 [Glycine soja]	GLGL1_SOLTU RecName: Full=Glucose-1-phosphate adenylyltransferase large subunit 1; EC=2.7.7.27; AltName: Full=ADP-glucose pyrophosphorylase; AltName: Full=ADP-glucose synthase; AltName: Full=AGPase S; AltName: Full=Alpha-D-glucose-1-phosphate adenyl transferase; Flags: Fragment;	A0A445HKS1_GLYSO RecName: Full=Glucose-1-phosphate adenylyltransferase {ECO:0000256|RuleBase:RU362093}; EC=2.7.7.27 {ECO:0000256|RuleBase:RU362093}; AltName: Full=ADP-glucose pyrophosphorylase {ECO:0000256|RuleBase:RU362093};	GDP-mannose pyrophosphorylase/mannose-1-phosphate guanylyltransferase	GO:0009501,amyloplast; GO:0009507,chloroplast; GO:0005524,ATP binding; GO:0008878,glucose-1-phosphate adenylyltransferase activity; GO:0005978,glycogen biosynthetic process; GO:0019252,starch biosynthetic process; GO:0000166,nucleotide binding; GO:0003674,molecular_function; GO:0005488,binding; GO:0017076,purine nucleotide binding; GO:0030554,adenyl nucleotide binding; GO:0032553,ribonucleotide b…	Nucleotidyl transferase	--	--	--
Cluster-10254.7	969	K00975 glucose-1-phosphate adenylyltransferase [EC:2.7.7.27] | (RefSeq) glucose-1-phosphate adenylyltransferase large subunit 1-like (A)	ko00500: Starch and sucrose metabolism; ko00520: Amino sugar and nucleotide sugar metabolism; ko01100: Metabolic pathways; ko01110: Biosynthesis of secondary metabolites; ko01250: Biosynthesis of nucleotide sugars	Glucose-1-phosphate adenylyltransferase large subunit 1, variant 2 [Pisum sativum]	GLGL4_ARATH RecName: Full=Probable glucose-1-phosphate adenylyltransferase large subunit, chloroplastic; EC=2.7.7.27; AltName: Full=ADP-glucose pyrophosphorylase; AltName: Full=ADP-glucose synthase; AltName: Full=AGPase S; AltName: Full=Alpha-D-glucose-1-phosphate adenyl transferase; Flags: Precursor;	A0A445I0P7_GLYSO RecName: Full=Glucose-1-phosphate adenylyltransferase {ECO:0000256|RuleBase:RU362093}; EC=2.7.7.27 {ECO:0000256|RuleBase:RU362093}; AltName: Full=ADP-glucose pyrophosphorylase {ECO:0000256|RuleBase:RU362093};	GDP-mannose pyrophosphorylase/mannose-1-phosphate guanylyltransferase	GO:0009507,chloroplast; GO:0010170,glucose-1-phosphate adenylyltransferase complex; GO:0005524,ATP binding; GO:0008878,glucose-1-phosphate adenylyltransferase activity; GO:0005978,glycogen biosynthetic process; GO:0019252,starch biosynthetic process; GO:0000166,nucleotide binding; GO:0003674,molecular_function; GO:0005488,binding; GO:0017076,purine nucleotide binding; GO:0030554,adenyl nucleotide…	Bacterial transferase hexapeptide (six repeats)	--	--	--
Cluster-10254.8	2324	K00975 glucose-1-phosphate adenylyltransferase [EC:2.7.7.27] | (RefSeq) glucose-1-phosphate adenylyltransferase large subunit 1 (A)	ko00500: Starch and sucrose metabolism; ko00520: Amino sugar and nucleotide sugar metabolism; ko01100: Metabolic pathways; ko01110: Biosynthesis of secondary metabolites; ko01250: Biosynthesis of nucleotide sugars	hypothetical protein JHK87_032711 [Glycine soja]	GLGL1_SOLTU RecName: Full=Glucose-1-phosphate adenylyltransferase large subunit 1; EC=2.7.7.27; AltName: Full=ADP-glucose pyrophosphorylase; AltName: Full=ADP-glucose synthase; AltName: Full=AGPase S; AltName: Full=Alpha-D-glucose-1-phosphate adenyl transferase; Flags: Fragment;	A0A445HKS1_GLYSO RecName: Full=Glucose-1-phosphate adenylyltransferase {ECO:0000256|RuleBase:RU362093}; EC=2.7.7.27 {ECO:0000256|RuleBase:RU362093}; AltName: Full=ADP-glucose pyrophosphorylase {ECO:0000256|RuleBase:RU362093};	GDP-mannose pyrophosphorylase/mannose-1-phosphate guanylyltransferase	GO:0009501,amyloplast; GO:0009507,chloroplast; GO:0005524,ATP binding; GO:0008878,glucose-1-phosphate adenylyltransferase activity; GO:0005978,glycogen biosynthetic process; GO:0019252,starch biosynthetic process; GO:0000166,nucleotide binding; GO:0003674,molecular_function; GO:0005488,binding; GO:0017076,purine nucleotide binding; GO:0030554,adenyl nucleotide binding; GO:0032553,ribonucleotide b…	Nucleotidyl transferase	--	--	--
Cluster-10254.9	2411	K00975 glucose-1-phosphate adenylyltransferase [EC:2.7.7.27] | (RefSeq) glucose-1-phosphate adenylyltransferase large subunit 1 (A)	ko00500: Starch and sucrose metabolism; ko00520: Amino sugar and nucleotide sugar metabolism; ko01100: Metabolic pathways; ko01110: Biosynthesis of secondary metabolites; ko01250: Biosynthesis of nucleotide sugars	hypothetical protein JHK87_032711 [Glycine soja]	GLGL1_SOLTU RecName: Full=Glucose-1-phosphate adenylyltransferase large subunit 1; EC=2.7.7.27; AltName: Full=ADP-glucose pyrophosphorylase; AltName: Full=ADP-glucose synthase; AltName: Full=AGPase S; AltName: Full=Alpha-D-glucose-1-phosphate adenyl transferase; Flags: Fragment;	A0A445HKS1_GLYSO RecName: Full=Glucose-1-phosphate adenylyltransferase {ECO:0000256|RuleBase:RU362093}; EC=2.7.7.27 {ECO:0000256|RuleBase:RU362093}; AltName: Full=ADP-glucose pyrophosphorylase {ECO:0000256|RuleBase:RU362093};	GDP-mannose pyrophosphorylase/mannose-1-phosphate guanylyltransferase	GO:0009501,amyloplast; GO:0009507,chloroplast; GO:0005524,ATP binding; GO:0008878,glucose-1-phosphate adenylyltransferase activity; GO:0005978,glycogen biosynthetic process; GO:0019252,starch biosynthetic process; GO:0000166,nucleotide binding; GO:0003674,molecular_function; GO:0005488,binding; GO:0017076,purine nucleotide binding; GO:0030554,adenyl nucleotide binding; GO:0032553,ribonucleotide b…	Nucleotidyl transferase	--	--	--
Cluster-10255.0	1064	--	--	--	--	--	--	--	--	--	--	--
Cluster-10256.0	562	K03676 glutaredoxin 3 | (RefSeq) glutaredoxin-C6 (A)	--	glutaredoxin-C6 [Cucumis sativus]	GRXC6_ORYSJ RecName: Full=Glutaredoxin-C6; AltName: Full=Glutaredoxin-C2 homolog 1;	A0A0A0KR45_CUCSA SubName: Full=Glutaredoxin {ECO:0000313|EMBL:KGN51374.1};	Glutaredoxin and related proteins	GO:0005737,cytoplasm; GO:0015038,glutathione disulfide oxidoreductase activity; GO:0097573,glutathione oxidoreductase activity; GO:0004362,glutathione-disulfide reductase (NADPH) activity; GO:0034599,cellular response to oxidative stress; GO:0003674,molecular_function; GO:0003824,catalytic activity; GO:0015036,disulfide oxidoreductase activity; GO:0016491,oxidoreductase activity; GO:0016667,oxido…	Glutaredoxin	--	--	--
Cluster-10257.0	759	--	--	hypothetical protein JHK85_031789 [Glycine max]	LHW_ARATH RecName: Full=Transcription factor LHW; AltName: Full=BHLH transcription factor delta; Short=bHLH delta; AltName: Full=Basic helix-loop-helix protein 156; Short=AtbHLH156; Short=bHLH 156; AltName: Full=Protein LONESOME HIGHWAY; AltName: Full=bHLH transcription factor bHLH156;	A0A4D9BYL4_SALSN RecName: Full=BHLH domain-containing protein {ECO:0000259|PROSITE:PS50888};	--	GO:0005634,nucleus; GO:0003677,DNA binding; GO:0003700,DNA-binding transcription factor activity; GO:0042803,protein homodimerization activity; GO:0010078,maintenance of root meristem identity; GO:0045893,positive regulation of DNA-templated transcription; GO:0006355,regulation of DNA-templated transcription; GO:0048364,root development; GO:0010479,stele development; GO:0010089,xylem development;…	--	--	--	--
Cluster-10258.0	631	K01828 neopinone isomerase [EC:5.3.3.24] | (RefSeq) major latex protein 15-like (A)	ko00950: Isoquinoline alkaloid biosynthesis; ko01100: Metabolic pathways; ko01110: Biosynthesis of secondary metabolites	putative START-like domain-containing protein [Medicago truncatula]	MLP43_ARATH RecName: Full=MLP-like protein 43;	A0A396JKT2_MEDTR SubName: Full=Putative START-like domain-containing protein {ECO:0000313|EMBL:RHN77962.1};	--	GO:0009507,chloroplast; GO:0005829,cytosol; GO:0005739,mitochondrion; GO:0006952,defense response; GO:0006950,response to stress; GO:0008150,biological_process; GO:0050896,response to stimulus; GO:0005575,cellular_component; GO:0005622,intracellular anatomical structure; GO:0005737,cytoplasm; GO:0009536,plastid; GO:0043226,organelle; GO:0043227,membrane-bounded organelle; GO:0043229,intracellular…	Pathogenesis-related protein Bet v 1 family	--	--	--
Cluster-10259.0	506	--	--	--	--	--	--	--	--	--	--	--
Cluster-1026.0	570	--	--	--	--	--	--	--	--	--	--	--
Cluster-10260.0	761	K25507 high mobility group B protein, plant | (RefSeq) HMG1/2-like protein (A)	--	HMG1/2-like protein [Cucumis sativus]	HMGL_SOYBN RecName: Full=HMG1/2-like protein; AltName: Full=Protein SB11;	A0A1S3BW96_CUCME SubName: Full=HMG1/2-like protein {ECO:0000313|RefSeq:XP_008452973.1};	HMG box-containing protein	GO:0000785,chromatin; GO:0005634,nucleus; GO:0003682,chromatin binding; GO:0003677,DNA binding; GO:0030527,structural constituent of chromatin; GO:0003674,molecular_function; GO:0005488,binding; GO:0003676,nucleic acid binding; GO:0097159,organic cyclic compound binding; GO:1901363,heterocyclic compound binding; GO:0005198,structural molecule activity; GO:0005575,cellular_component; GO:0005622,in…	HMG (high mobility group) box	HMG	TR	HMG
Cluster-10261.0	473	K02960 small subunit ribosomal protein S16e | (RefSeq) 40S ribosomal protein S16 (A)	ko03010: Ribosome	40S ribosomal protein S16 [Medicago truncatula]	RS16_GOSHI RecName: Full=40S ribosomal protein S16;	G7LBJ0_MEDTR SubName: Full=30S ribosomal protein S9P {ECO:0000313|EMBL:AET05477.1}; SubName: Full=Putative ribosomal protein S9 {ECO:0000313|EMBL:RHN43839.1};	40S ribosomal protein S16	GO:0022627,cytosolic small ribosomal subunit; GO:0015935,small ribosomal subunit; GO:0003723,RNA binding; GO:0003735,structural constituent of ribosome; GO:0000462,maturation of SSU-rRNA from tricistronic rRNA transcript (SSU-rRNA, 5.8S rRNA, LSU-rRNA); GO:0006412,translation; GO:0003674,molecular_function; GO:0003676,nucleic acid binding; GO:0005488,binding; GO:0097159,organic cyclic compound bi…	Ribosomal protein S9/S16	--	--	--
Cluster-10262.0	565	--	--	--	--	--	--	--	--	--	--	--
Cluster-10263.0	703	--	--	uncharacterized protein LOC11417391 [Medicago truncatula]	--	B7FMG8_MEDTR SubName: Full=Uncharacterized protein {ECO:0000313|EMBL:ACJ85951.1, ECO:0000313|EnsemblPlants:AES96958};	--	--	--	--	--	--
Cluster-10264.0	540	--	--	--	--	--	--	--	--	--	--	--
Cluster-10265.0	316	--	--	--	--	--	--	--	--	--	--	--
Cluster-10266.0	268	--	--	--	--	--	--	--	--	--	--	--
Cluster-10266.1	292	--	--	--	--	--	--	--	--	--	--	--
Cluster-10267.0	774	K22455 estrogen receptor-binding fragment-associated gene 9 protein | (RefSeq) uncharacterized protein At3g61260-like (A)	--	hypothetical protein TSUD_67960 [Trifolium subterraneum]	--	A0A2Z6MC57_TRISU RecName: Full=Remorin_C domain-containing protein {ECO:0000259|Pfam:PF03763};	--	GO:1901700,response to oxygen-containing compound; GO:0008150,biological_process; GO:0042221,response to chemical; GO:0050896,response to stimulus	--	--	--	--
Cluster-10267.1	1397	K22455 estrogen receptor-binding fragment-associated gene 9 protein | (RefSeq) uncharacterized protein At3g61260-like (A)	--	uncharacterized protein LOC114176472 [Vigna unguiculata]	--	A0A4D6L4K8_VIGUN SubName: Full=Remorin {ECO:0000313|EMBL:QCD83395.1};	--	GO:1901700,response to oxygen-containing compound; GO:0008150,biological_process; GO:0042221,response to chemical; GO:0050896,response to stimulus	Remorin, C-terminal region	--	--	--
Cluster-10268.0	502	--	--	--	--	--	--	--	--	--	--	--
Cluster-10269.0	338	--	--	--	--	--	--	--	--	--	--	--
Cluster-1027.0	429	--	--	--	--	--	--	--	--	--	--	--
Cluster-10270.0	1968	K21437 ankyrin repeat domain-containing protein 13 | (RefSeq) uncharacterized protein LOC127077948 (A)	--	uncharacterized protein LOC127077948 [Pisum sativum]	--	A0A2Z6P0G6_TRISU SubName: Full=Uncharacterized protein {ECO:0000313|EMBL:GAU41942.1};	Ankyrin repeat protein	GO:0016020,membrane; GO:0005575,cellular_component; GO:0110165,cellular anatomical entity	GPCR-chaperone	--	--	--
Cluster-10271.0	513	--	--	--	--	--	--	--	--	--	--	--
Cluster-10272.0	410	--	--	pheophytinase, chloroplastic [Medicago truncatula]	LPAAT_ORYSJ RecName: Full=Probable 1-acylglycerol-3-phosphate O-acyltransferase; EC=2.3.1.51; AltName: Full=Lipid droplet-binding protein CGI-58 homolog;	G7K0K3_MEDTR SubName: Full=Alpha/beta fold hydrolase {ECO:0000313|EMBL:AES97572.1}; SubName: Full=Putative chlorophyllase {ECO:0000313|EMBL:RHN55893.1}; EC=3.1.1.14 {ECO:0000313|EMBL:RHN55893.1};	Predicted hydrolase/acyltransferase (alpha/beta hydrolase superfamily)	GO:0005737,cytoplasm; GO:0003841,1-acylglycerol-3-phosphate O-acyltransferase activity; GO:0052689,carboxylic ester hydrolase activity; GO:0042171,lysophosphatidic acid acyltransferase activity; GO:0004623,phospholipase A2 activity; GO:0055088,lipid homeostasis; GO:0006654,phosphatidic acid biosynthetic process; GO:0003674,molecular_function; GO:0003824,catalytic activity; GO:0008374,O-acyltransf…	alpha/beta hydrolase fold	--	--	--
Cluster-10273.0	580	--	--	--	--	--	--	--	--	--	--	--
Cluster-10274.0	566	--	--	--	--	--	--	--	--	--	--	--
Cluster-10275.0	427	--	--	--	--	--	--	--	--	--	--	--
Cluster-10276.0	548	--	--	--	--	--	--	--	--	--	--	--
Cluster-10277.0	465	--	--	--	--	--	--	--	--	--	--	--
Cluster-10278.0	659	--	--	--	--	--	Guanine nucleotide exchange factor EFA6	--	Pleckstrin homology domain	--	--	--
Cluster-10279.0	1192	K24193 MFS transporter, SP family, sugar:H+ symporter | (RefSeq) sugar transport protein 13-like isoform X1 (A)	--	polygalacturonase inhibitor-like [Abrus precatorius]	PGIP2_ARATH RecName: Full=Polygalacturonase inhibitor 2; AltName: Full=Polygalacturonase-inhibiting protein 2; Short=PGIP-2; Flags: Precursor;	A0A8B8MB80_ABRPR SubName: Full=polygalacturonase inhibitor-like {ECO:0000313|RefSeq:XP_027364344.1};	--	GO:0005576,extracellular region; GO:0016020,membrane; GO:0009505,plant-type cell wall; GO:0009506,plasmodesma; GO:0090353,polygalacturonase inhibitor activity; GO:0003674,molecular_function; GO:0004857,enzyme inhibitor activity; GO:0030234,enzyme regulator activity; GO:0098772,molecular function regulator activity; GO:0005575,cellular_component; GO:0110165,cellular anatomical entity; GO:0005618,c…	Leucine rich repeat N-terminal domain	--	--	--
Cluster-1028.0	551	K05283 glucosaminylphosphatidylinositol acyltransferase [EC:2.3.-.-] | (RefSeq) uncharacterized protein At4g17910 isoform X1 (A)	ko00563: Glycosylphosphatidylinositol (GPI)-anchor biosynthesis; ko01100: Metabolic pathways	hypothetical protein GLYMA_01G095566v4 [Glycine max]	Y4791_ARATH RecName: Full=Uncharacterized protein At4g17910; Flags: Precursor;	A0A396JU30_MEDTR SubName: Full=Uncharacterized protein {ECO:0000313|EMBL:RHN81799.1};	--	GO:0016021,integral component of membrane; GO:0032216,glucosaminyl-phosphatidylinositol O-acyltransferase activity; GO:0006506,GPI anchor biosynthetic process; GO:0072659,protein localization to plasma membrane; GO:0003674,molecular_function; GO:0003824,catalytic activity; GO:0008374,O-acyltransferase activity; GO:0016740,transferase activity; GO:0016746,acyltransferase activity; GO:0016747,acylt…	--	--	--	--
Cluster-1028.1	1230	K05283 glucosaminylphosphatidylinositol acyltransferase [EC:2.3.-.-] | (RefSeq) uncharacterized protein At4g17910 (A)	ko00563: Glycosylphosphatidylinositol (GPI)-anchor biosynthesis; ko01100: Metabolic pathways	uncharacterized protein At4g17910 isoform X2 [Medicago truncatula]	Y4791_ARATH RecName: Full=Uncharacterized protein At4g17910; Flags: Precursor;	A0A2Z6NLW9_TRISU SubName: Full=Uncharacterized protein {ECO:0000313|EMBL:GAU42973.1};	Uncharacterized membrane protein	GO:0016021,integral component of membrane; GO:0032216,glucosaminyl-phosphatidylinositol O-acyltransferase activity; GO:0006506,GPI anchor biosynthetic process; GO:0072659,protein localization to plasma membrane; GO:0003674,molecular_function; GO:0003824,catalytic activity; GO:0008374,O-acyltransferase activity; GO:0016740,transferase activity; GO:0016746,acyltransferase activity; GO:0016747,acylt…	--	--	--	--
Cluster-1028.2	2948	K05283 glucosaminylphosphatidylinositol acyltransferase [EC:2.3.-.-] | (RefSeq) uncharacterized protein At4g17910 (A)	ko00563: Glycosylphosphatidylinositol (GPI)-anchor biosynthesis; ko01100: Metabolic pathways	Uncharacterized protein GmHk_08G023446 [Glycine max]	Y4791_ARATH RecName: Full=Uncharacterized protein At4g17910; Flags: Precursor;	A0A1S3EEM9_CICAR SubName: Full=uncharacterized protein At4g17910 isoform X1 {ECO:0000313|RefSeq:XP_012573833.1}; SubName: Full=uncharacterized protein At4g17910 isoform X2 {ECO:0000313|RefSeq:XP_012573834.1}; SubName: Full=uncharacterized protein At4g17910 isoform X3 {ECO:0000313|RefSeq:XP_012573835.1};	Uncharacterized membrane protein	GO:0016021,integral component of membrane; GO:0032216,glucosaminyl-phosphatidylinositol O-acyltransferase activity; GO:0006506,GPI anchor biosynthetic process; GO:0072659,protein localization to plasma membrane; GO:0003674,molecular_function; GO:0003824,catalytic activity; GO:0008374,O-acyltransferase activity; GO:0016740,transferase activity; GO:0016746,acyltransferase activity; GO:0016747,acylt…	GWT1	--	--	--
Cluster-10280.0	1855	K23136 fraxetin 5-hydroxylase [EC:1.14.14.164] | (RefSeq) cytochrome P450 82C4 (A)	ko00999: Biosynthesis of various plant secondary metabolites; ko01110: Biosynthesis of secondary metabolites	cytochrome P450 CYP82D47 [Medicago truncatula]	C82A1_PEA RecName: Full=Cytochrome P450 82A1; EC=1.14.-.-; AltName: Full=CYPLXXXII; Flags: Fragment;	A0A072V8D1_MEDTR SubName: Full=Cytochrome P450 family protein {ECO:0000313|EMBL:KEH37856.1}; SubName: Full=Putative cytochrome P450 {ECO:0000313|EMBL:RHN74004.1};	Cytochrome P450 CYP2 subfamily	GO:0016020,membrane; GO:0020037,heme binding; GO:0005506,iron ion binding; GO:0004497,monooxygenase activity; GO:0016705,oxidoreductase activity, acting on paired donors, with incorporation or reduction of molecular oxygen; GO:0003674,molecular_function; GO:0005488,binding; GO:0046906,tetrapyrrole binding; GO:0097159,organic cyclic compound binding; GO:1901363,heterocyclic compound binding; GO:00…	Cytochrome P450	--	--	--
Cluster-10281.0	665	--	--	hypothetical protein Csa_008879 [Cucumis sativus]	--	A0A0A0KRM7_CUCSA SubName: Full=Uncharacterized protein {ECO:0000313|EMBL:KGN52300.1};	--	--	--	--	--	--
Cluster-10282.0	383	--	--	hypothetical protein Csa_014950 [Cucumis sativus]	NLTP2_PRUAR RecName: Full=Non-specific lipid-transfer protein 2; Short=LTP 2;	A0A0A0L100_CUCSA RecName: Full=AAI domain-containing protein {ECO:0000259|SMART:SM00499};	--	GO:0008289,lipid binding; GO:0006869,lipid transport; GO:0003674,molecular_function; GO:0005488,binding; GO:0006810,transport; GO:0008150,biological_process; GO:0010876,lipid localization; GO:0033036,macromolecule localization; GO:0051179,localization; GO:0051234,establishment of localization; GO:0071702,organic substance transport	Probable lipid transfer	--	--	--
Cluster-10283.0	803	--	--	--	--	--	--	--	--	--	--	--
Cluster-10284.0	557	--	--	putative ABC transporter A, ABCA [Medicago truncatula]	AB11A_ARATH RecName: Full=ABC transporter A family member 11; Short=ABC transporter ABCA.11; Short=AtABCA11; AltName: Full=Putative ABC2 homolog 15;	A0A396IRN6_MEDTR SubName: Full=Putative ABC transporter A, ABCA {ECO:0000313|EMBL:RHN66605.1};	Lipid exporter ABCA1 and related proteins, ABC superfamily	GO:0016021,integral component of membrane; GO:0043231,intracellular membrane-bounded organelle; GO:0140359,ABC-type transporter activity; GO:0005524,ATP binding; GO:0042626,ATPase-coupled transmembrane transporter activity; GO:0005319,lipid transporter activity; GO:0006869,lipid transport; GO:0003674,molecular_function; GO:0005215,transporter activity; GO:0015399,primary active transmembrane tran…	ABC-2 type transporter	--	--	--
Cluster-10285.0	394	--	--	--	--	--	--	--	--	--	--	--
Cluster-10286.0	573	--	--	--	--	--	--	--	--	--	--	--
Cluster-10287.0	467	--	--	--	--	--	--	--	--	--	--	--
Cluster-10288.0	556	--	--	hypothetical protein GLYMA_04G072700v4 [Glycine max]	--	I1JUJ7_SOYBN RecName: Full=t-SNARE coiled-coil homology domain-containing protein {ECO:0000259|PROSITE:PS50192};	--	GO:0016020,membrane; GO:0015031,protein transport; GO:0016192,vesicle-mediated transport; GO:0006810,transport; GO:0008104,protein localization; GO:0008150,biological_process; GO:0009987,cellular process; GO:0033036,macromolecule localization; GO:0045184,establishment of protein localization; GO:0051179,localization; GO:0051234,establishment of localization; GO:0051641,cellular localization; GO:0…	--	--	--	--
Cluster-10289.0	379	--	--	--	--	--	--	--	--	--	--	--
Cluster-1029.0	399	--	--	--	--	--	--	--	--	--	--	--
Cluster-10290.0	657	--	--	--	--	--	--	--	Apoptosis regulator proteins, Bcl-2 family	--	--	--
Cluster-10291.0	490	--	--	--	--	--	--	--	--	--	--	--
Cluster-10292.0	535	--	--	--	--	--	--	--	--	--	--	--
Cluster-10293.0	439	--	--	uncharacterized protein LOC101511252 [Cicer arietinum]	--	A0A1S2YJ01_CICAR SubName: Full=uncharacterized protein LOC101511252 {ECO:0000313|RefSeq:XP_004505499.1};	--	--	--	--	--	--
Cluster-10294.0	538	K13071 pheophorbide a oxygenase [EC:1.14.15.17] | (RefSeq) PAO; pheophorbide a oxygenase, chloroplastic (A)	ko00860: Porphyrin metabolism; ko01110: Biosynthesis of secondary metabolites	unknown [Medicago truncatula]	TIC55_PEA RecName: Full=Protein TIC 55, chloroplastic; AltName: Full=Rieske iron-sulfur protein TIC55; AltName: Full=Translocon at the inner envelope membrane of chloroplasts 55; Short=PsTIC55; Flags: Precursor;	I3STG0_MEDTR RecName: Full=Rieske domain-containing protein {ECO:0000259|PROSITE:PS51296};	--	GO:0009706,chloroplast inner membrane; GO:0016021,integral component of membrane; GO:0051537,2 iron, 2 sulfur cluster binding; GO:0010277,chlorophyllide a oxygenase [overall] activity; GO:0046872,metal ion binding; GO:0015031,protein transport; GO:0003674,molecular_function; GO:0005488,binding; GO:0051536,iron-sulfur cluster binding; GO:0051540,metal cluster binding; GO:0003824,catalytic activity…	Rieske [2Fe-2S] domain	--	--	--
Cluster-10295.0	687	--	--	--	--	--	--	--	--	--	--	--
Cluster-10296.0	312	--	--	--	--	--	--	--	--	--	--	--
Cluster-10297.0	481	--	--	--	--	--	--	--	--	--	--	--
Cluster-10298.0	402	K13447 respiratory burst oxidase [EC:1.6.3.- 1.11.1.-] | (RefSeq) respiratory burst oxidase homolog protein C-like (A)	ko04016: MAPK signaling pathway - plant; ko04626: Plant-pathogen interaction	respiratory burst oxidase protein D, partial [Lepidium sativum]	RBOHD_ARATH RecName: Full=Respiratory burst oxidase homolog protein D {ECO:0000303|PubMed:9628030}; EC=1.11.1.-; EC=1.6.3.-; AltName: Full=NADPH oxidase RBOHD {ECO:0000303|PubMed:9628030}; Short=AtRBOHD {ECO:0000303|PubMed:9628030};	J9WLY1_LEPSV SubName: Full=Respiratory burst oxidase protein D {ECO:0000313|EMBL:AFS18256.1}; EC=1.6.3.1 {ECO:0000313|EMBL:AFS18256.1}; Flags: Fragment;	Ferric reductase, NADH/NADPH oxidase and related proteins	GO:0005794,Golgi apparatus; GO:0016021,integral component of membrane; GO:0005886,plasma membrane; GO:0009536,plastid; GO:0005509,calcium ion binding; GO:0000293,ferric-chelate reductase activity; GO:0016174,NAD(P)H oxidase H2O2-forming activity; GO:0004601,peroxidase activity; GO:0033500,carbohydrate homeostasis; GO:0071456,cellular response to hypoxia; GO:0050832,defense response to fungus; GO:…	--	--	--	--
Cluster-10298.1	591	K13447 respiratory burst oxidase [EC:1.6.3.- 1.11.1.-] | (RefSeq) respiratory burst oxidase homolog protein C-like (A)	ko04016: MAPK signaling pathway - plant; ko04626: Plant-pathogen interaction	respiratory burst oxidase homolog protein C-like isoform X2 [Vigna unguiculata]	RBOHC_SOLTU RecName: Full=Respiratory burst oxidase homolog protein C; EC=1.11.1.-; EC=1.6.3.-; AltName: Full=NADPH oxidase RBOHC; AltName: Full=StRBOHC;	A0A0L9UDD1_PHAAN SubName: Full=Uncharacterized protein {ECO:0000313|EMBL:KOM40721.1};	Ferric reductase, NADH/NADPH oxidase and related proteins	GO:0016021,integral component of membrane; GO:0005886,plasma membrane; GO:0005509,calcium ion binding; GO:0000293,ferric-chelate reductase activity; GO:0016174,NAD(P)H oxidase H2O2-forming activity; GO:0004601,peroxidase activity; GO:0003674,molecular_function; GO:0005488,binding; GO:0043167,ion binding; GO:0043169,cation binding; GO:0046872,metal ion binding; GO:0003824,catalytic activity; GO:00…	--	--	--	--
Cluster-10298.10	301	K13447 respiratory burst oxidase [EC:1.6.3.- 1.11.1.-] | (RefSeq) respiratory burst oxidase homolog protein C (A)	ko04016: MAPK signaling pathway - plant; ko04626: Plant-pathogen interaction	respiratory burst oxidase homolog protein C isoform X2 [Glycine max]	RBOHC_SOLTU RecName: Full=Respiratory burst oxidase homolog protein C; EC=1.11.1.-; EC=1.6.3.-; AltName: Full=NADPH oxidase RBOHC; AltName: Full=StRBOHC;	A0A0R0KAL5_SOYBN SubName: Full=Uncharacterized protein {ECO:0000313|EMBL:KRH63902.1, ECO:0000313|EnsemblPlants:KRH63902};	Ferric reductase, NADH/NADPH oxidase and related proteins	GO:0016021,integral component of membrane; GO:0005886,plasma membrane; GO:0005509,calcium ion binding; GO:0000293,ferric-chelate reductase activity; GO:0016174,NAD(P)H oxidase H2O2-forming activity; GO:0004601,peroxidase activity; GO:0003674,molecular_function; GO:0005488,binding; GO:0043167,ion binding; GO:0043169,cation binding; GO:0046872,metal ion binding; GO:0003824,catalytic activity; GO:00…	--	--	--	--
Cluster-10298.11	582	K13447 respiratory burst oxidase [EC:1.6.3.- 1.11.1.-] | (RefSeq) respiratory burst oxidase homolog protein C (A)	ko04016: MAPK signaling pathway - plant; ko04626: Plant-pathogen interaction	hypothetical protein L6164_010867 [Bauhinia variegata]	RBOHD_SOLTU RecName: Full=Respiratory burst oxidase homolog protein D; EC=1.11.1.-; EC=1.6.3.-; AltName: Full=NADPH oxidase RBOHD; AltName: Full=StRBOHD;	G7J2R2_MEDTR SubName: Full=Putative NAD(P)H oxidase (H(2)O(2)-forming) {ECO:0000313|EMBL:RHN70053.1}; EC=1.6.3.1 {ECO:0000313|EMBL:RHN70053.1}; SubName: Full=Respiratory burst oxidase-like protein D {ECO:0000313|EMBL:AES72977.1};	Ferric reductase, NADH/NADPH oxidase and related proteins	GO:0016021,integral component of membrane; GO:0005886,plasma membrane; GO:0005509,calcium ion binding; GO:0000293,ferric-chelate reductase activity; GO:0016174,NAD(P)H oxidase H2O2-forming activity; GO:0004601,peroxidase activity; GO:0003674,molecular_function; GO:0005488,binding; GO:0043167,ion binding; GO:0043169,cation binding; GO:0046872,metal ion binding; GO:0003824,catalytic activity; GO:00…	--	--	--	--
Cluster-10298.12	586	K13447 respiratory burst oxidase [EC:1.6.3.- 1.11.1.-] | (RefSeq) respiratory burst oxidase homolog protein C (A)	ko04016: MAPK signaling pathway - plant; ko04626: Plant-pathogen interaction	hypothetical protein L6164_010867 [Bauhinia variegata]	RBOHD_SOLTU RecName: Full=Respiratory burst oxidase homolog protein D; EC=1.11.1.-; EC=1.6.3.-; AltName: Full=NADPH oxidase RBOHD; AltName: Full=StRBOHD;	G7J2R2_MEDTR SubName: Full=Putative NAD(P)H oxidase (H(2)O(2)-forming) {ECO:0000313|EMBL:RHN70053.1}; EC=1.6.3.1 {ECO:0000313|EMBL:RHN70053.1}; SubName: Full=Respiratory burst oxidase-like protein D {ECO:0000313|EMBL:AES72977.1};	Ferric reductase, NADH/NADPH oxidase and related proteins	GO:0016021,integral component of membrane; GO:0005886,plasma membrane; GO:0005509,calcium ion binding; GO:0000293,ferric-chelate reductase activity; GO:0016174,NAD(P)H oxidase H2O2-forming activity; GO:0004601,peroxidase activity; GO:0003674,molecular_function; GO:0005488,binding; GO:0043167,ion binding; GO:0043169,cation binding; GO:0046872,metal ion binding; GO:0003824,catalytic activity; GO:00…	--	--	--	--
Cluster-10298.13	572	K13447 respiratory burst oxidase [EC:1.6.3.- 1.11.1.-] | (RefSeq) respiratory burst oxidase homolog protein C (A)	ko04016: MAPK signaling pathway - plant; ko04626: Plant-pathogen interaction	hypothetical protein L6164_010867 [Bauhinia variegata]	RBOHD_SOLTU RecName: Full=Respiratory burst oxidase homolog protein D; EC=1.11.1.-; EC=1.6.3.-; AltName: Full=NADPH oxidase RBOHD; AltName: Full=StRBOHD;	G7J2R2_MEDTR SubName: Full=Putative NAD(P)H oxidase (H(2)O(2)-forming) {ECO:0000313|EMBL:RHN70053.1}; EC=1.6.3.1 {ECO:0000313|EMBL:RHN70053.1}; SubName: Full=Respiratory burst oxidase-like protein D {ECO:0000313|EMBL:AES72977.1};	Ferric reductase, NADH/NADPH oxidase and related proteins	GO:0016021,integral component of membrane; GO:0005886,plasma membrane; GO:0005509,calcium ion binding; GO:0000293,ferric-chelate reductase activity; GO:0016174,NAD(P)H oxidase H2O2-forming activity; GO:0004601,peroxidase activity; GO:0003674,molecular_function; GO:0005488,binding; GO:0043167,ion binding; GO:0043169,cation binding; GO:0046872,metal ion binding; GO:0003824,catalytic activity; GO:00…	--	--	--	--
Cluster-10298.14	539	K13447 respiratory burst oxidase [EC:1.6.3.- 1.11.1.-] | (RefSeq) respiratory burst oxidase homolog protein C (A)	ko04016: MAPK signaling pathway - plant; ko04626: Plant-pathogen interaction	hypothetical protein L6164_010867 [Bauhinia variegata]	RBOHD_SOLTU RecName: Full=Respiratory burst oxidase homolog protein D; EC=1.11.1.-; EC=1.6.3.-; AltName: Full=NADPH oxidase RBOHD; AltName: Full=StRBOHD;	G7J2R2_MEDTR SubName: Full=Putative NAD(P)H oxidase (H(2)O(2)-forming) {ECO:0000313|EMBL:RHN70053.1}; EC=1.6.3.1 {ECO:0000313|EMBL:RHN70053.1}; SubName: Full=Respiratory burst oxidase-like protein D {ECO:0000313|EMBL:AES72977.1};	Ferric reductase, NADH/NADPH oxidase and related proteins	GO:0016021,integral component of membrane; GO:0005886,plasma membrane; GO:0005509,calcium ion binding; GO:0000293,ferric-chelate reductase activity; GO:0016174,NAD(P)H oxidase H2O2-forming activity; GO:0004601,peroxidase activity; GO:0003674,molecular_function; GO:0005488,binding; GO:0043167,ion binding; GO:0043169,cation binding; GO:0046872,metal ion binding; GO:0003824,catalytic activity; GO:00…	--	--	--	--
Cluster-10298.15	843	K13447 respiratory burst oxidase [EC:1.6.3.- 1.11.1.-] | (RefSeq) respiratory burst oxidase homolog protein C (A)	ko04016: MAPK signaling pathway - plant; ko04626: Plant-pathogen interaction	hypothetical protein L6164_010867 [Bauhinia variegata]	RBOHD_SOLTU RecName: Full=Respiratory burst oxidase homolog protein D; EC=1.11.1.-; EC=1.6.3.-; AltName: Full=NADPH oxidase RBOHD; AltName: Full=StRBOHD;	G7J2R2_MEDTR SubName: Full=Putative NAD(P)H oxidase (H(2)O(2)-forming) {ECO:0000313|EMBL:RHN70053.1}; EC=1.6.3.1 {ECO:0000313|EMBL:RHN70053.1}; SubName: Full=Respiratory burst oxidase-like protein D {ECO:0000313|EMBL:AES72977.1};	Ferric reductase, NADH/NADPH oxidase and related proteins	GO:0016021,integral component of membrane; GO:0005886,plasma membrane; GO:0005509,calcium ion binding; GO:0000293,ferric-chelate reductase activity; GO:0016174,NAD(P)H oxidase H2O2-forming activity; GO:0004601,peroxidase activity; GO:0003674,molecular_function; GO:0005488,binding; GO:0043167,ion binding; GO:0043169,cation binding; GO:0046872,metal ion binding; GO:0003824,catalytic activity; GO:00…	--	--	--	--
Cluster-10298.16	788	K13447 respiratory burst oxidase [EC:1.6.3.- 1.11.1.-] | (RefSeq) respiratory burst oxidase homolog protein C (A)	ko04016: MAPK signaling pathway - plant; ko04626: Plant-pathogen interaction	hypothetical protein L6164_010867 [Bauhinia variegata]	RBOHD_SOLTU RecName: Full=Respiratory burst oxidase homolog protein D; EC=1.11.1.-; EC=1.6.3.-; AltName: Full=NADPH oxidase RBOHD; AltName: Full=StRBOHD;	G7J2R2_MEDTR SubName: Full=Putative NAD(P)H oxidase (H(2)O(2)-forming) {ECO:0000313|EMBL:RHN70053.1}; EC=1.6.3.1 {ECO:0000313|EMBL:RHN70053.1}; SubName: Full=Respiratory burst oxidase-like protein D {ECO:0000313|EMBL:AES72977.1};	Ferric reductase, NADH/NADPH oxidase and related proteins	GO:0016021,integral component of membrane; GO:0005886,plasma membrane; GO:0005509,calcium ion binding; GO:0000293,ferric-chelate reductase activity; GO:0016174,NAD(P)H oxidase H2O2-forming activity; GO:0004601,peroxidase activity; GO:0003674,molecular_function; GO:0005488,binding; GO:0043167,ion binding; GO:0043169,cation binding; GO:0046872,metal ion binding; GO:0003824,catalytic activity; GO:00…	--	--	--	--
Cluster-10298.17	815	K13447 respiratory burst oxidase [EC:1.6.3.- 1.11.1.-] | (RefSeq) respiratory burst oxidase homolog protein C (A)	ko04016: MAPK signaling pathway - plant; ko04626: Plant-pathogen interaction	hypothetical protein L6164_010867 [Bauhinia variegata]	RBOHD_SOLTU RecName: Full=Respiratory burst oxidase homolog protein D; EC=1.11.1.-; EC=1.6.3.-; AltName: Full=NADPH oxidase RBOHD; AltName: Full=StRBOHD;	G7J2R2_MEDTR SubName: Full=Putative NAD(P)H oxidase (H(2)O(2)-forming) {ECO:0000313|EMBL:RHN70053.1}; EC=1.6.3.1 {ECO:0000313|EMBL:RHN70053.1}; SubName: Full=Respiratory burst oxidase-like protein D {ECO:0000313|EMBL:AES72977.1};	Ferric reductase, NADH/NADPH oxidase and related proteins	GO:0016021,integral component of membrane; GO:0005886,plasma membrane; GO:0005509,calcium ion binding; GO:0000293,ferric-chelate reductase activity; GO:0016174,NAD(P)H oxidase H2O2-forming activity; GO:0004601,peroxidase activity; GO:0003674,molecular_function; GO:0005488,binding; GO:0043167,ion binding; GO:0043169,cation binding; GO:0046872,metal ion binding; GO:0003824,catalytic activity; GO:00…	--	--	--	--
Cluster-10298.18	402	K13447 respiratory burst oxidase [EC:1.6.3.- 1.11.1.-] | (RefSeq) respiratory burst oxidase homolog protein C (A)	ko04016: MAPK signaling pathway - plant; ko04626: Plant-pathogen interaction	hypothetical protein L6164_010867 [Bauhinia variegata]	RBOHD_SOLTU RecName: Full=Respiratory burst oxidase homolog protein D; EC=1.11.1.-; EC=1.6.3.-; AltName: Full=NADPH oxidase RBOHD; AltName: Full=StRBOHD;	G7J2R2_MEDTR SubName: Full=Putative NAD(P)H oxidase (H(2)O(2)-forming) {ECO:0000313|EMBL:RHN70053.1}; EC=1.6.3.1 {ECO:0000313|EMBL:RHN70053.1}; SubName: Full=Respiratory burst oxidase-like protein D {ECO:0000313|EMBL:AES72977.1};	Ferric reductase, NADH/NADPH oxidase and related proteins	GO:0016021,integral component of membrane; GO:0005886,plasma membrane; GO:0005509,calcium ion binding; GO:0000293,ferric-chelate reductase activity; GO:0016174,NAD(P)H oxidase H2O2-forming activity; GO:0004601,peroxidase activity; GO:0003674,molecular_function; GO:0005488,binding; GO:0043167,ion binding; GO:0043169,cation binding; GO:0046872,metal ion binding; GO:0003824,catalytic activity; GO:00…	--	--	--	--
Cluster-10298.19	1182	--	--	--	--	--	--	--	--	--	--	--
Cluster-10298.2	364	K13447 respiratory burst oxidase [EC:1.6.3.- 1.11.1.-] | (RefSeq) respiratory burst oxidase homolog protein C (A)	ko04016: MAPK signaling pathway - plant; ko04626: Plant-pathogen interaction	respiratory burst oxidase homolog protein C [Cicer arietinum]	RBOHD_SOLTU RecName: Full=Respiratory burst oxidase homolog protein D; EC=1.11.1.-; EC=1.6.3.-; AltName: Full=NADPH oxidase RBOHD; AltName: Full=StRBOHD;	A0A1S2YEE6_CICAR SubName: Full=respiratory burst oxidase homolog protein C {ECO:0000313|RefSeq:XP_004503030.1};	Ferric reductase, NADH/NADPH oxidase and related proteins	GO:0016021,integral component of membrane; GO:0005886,plasma membrane; GO:0005509,calcium ion binding; GO:0000293,ferric-chelate reductase activity; GO:0016174,NAD(P)H oxidase H2O2-forming activity; GO:0004601,peroxidase activity; GO:0003674,molecular_function; GO:0005488,binding; GO:0043167,ion binding; GO:0043169,cation binding; GO:0046872,metal ion binding; GO:0003824,catalytic activity; GO:00…	--	--	--	--
Cluster-10298.3	359	K13447 respiratory burst oxidase [EC:1.6.3.- 1.11.1.-] | (RefSeq) respiratory burst oxidase homolog protein C (A)	ko04016: MAPK signaling pathway - plant; ko04626: Plant-pathogen interaction	respiratory burst oxidase homolog protein C [Cicer arietinum]	RBOHD_ARATH RecName: Full=Respiratory burst oxidase homolog protein D {ECO:0000303|PubMed:9628030}; EC=1.11.1.-; EC=1.6.3.-; AltName: Full=NADPH oxidase RBOHD {ECO:0000303|PubMed:9628030}; Short=AtRBOHD {ECO:0000303|PubMed:9628030};	A0A1S2YEE6_CICAR SubName: Full=respiratory burst oxidase homolog protein C {ECO:0000313|RefSeq:XP_004503030.1};	Ferric reductase, NADH/NADPH oxidase and related proteins	GO:0005794,Golgi apparatus; GO:0016021,integral component of membrane; GO:0005886,plasma membrane; GO:0009536,plastid; GO:0005509,calcium ion binding; GO:0000293,ferric-chelate reductase activity; GO:0016174,NAD(P)H oxidase H2O2-forming activity; GO:0004601,peroxidase activity; GO:0033500,carbohydrate homeostasis; GO:0071456,cellular response to hypoxia; GO:0050832,defense response to fungus; GO:…	--	--	--	--
Cluster-10298.4	1145	K13447 respiratory burst oxidase [EC:1.6.3.- 1.11.1.-] | (Kazusa) Lj1g3v1386650.1; - (A)	ko04016: MAPK signaling pathway - plant; ko04626: Plant-pathogen interaction	respiratory burst oxidase-like protein, partial [Trifolium pratense]	RBOHD_SOLTU RecName: Full=Respiratory burst oxidase homolog protein D; EC=1.11.1.-; EC=1.6.3.-; AltName: Full=NADPH oxidase RBOHD; AltName: Full=StRBOHD;	A0A2K3MSL8_TRIPR SubName: Full=Respiratory burst oxidase-like protein {ECO:0000313|EMBL:PNX93831.1}; Flags: Fragment;	Ferric reductase, NADH/NADPH oxidase and related proteins	GO:0016021,integral component of membrane; GO:0005886,plasma membrane; GO:0005509,calcium ion binding; GO:0000293,ferric-chelate reductase activity; GO:0016174,NAD(P)H oxidase H2O2-forming activity; GO:0004601,peroxidase activity; GO:0003674,molecular_function; GO:0005488,binding; GO:0043167,ion binding; GO:0043169,cation binding; GO:0046872,metal ion binding; GO:0003824,catalytic activity; GO:00…	Ferric reductase like transmembrane component	--	--	--
Cluster-10298.5	1180	K13447 respiratory burst oxidase [EC:1.6.3.- 1.11.1.-] | (Kazusa) Lj1g3v1386650.1; - (A)	ko04016: MAPK signaling pathway - plant; ko04626: Plant-pathogen interaction	respiratory burst oxidase-like protein, partial [Trifolium pratense]	RBOHD_SOLTU RecName: Full=Respiratory burst oxidase homolog protein D; EC=1.11.1.-; EC=1.6.3.-; AltName: Full=NADPH oxidase RBOHD; AltName: Full=StRBOHD;	A0A2K3MSL8_TRIPR SubName: Full=Respiratory burst oxidase-like protein {ECO:0000313|EMBL:PNX93831.1}; Flags: Fragment;	Ferric reductase, NADH/NADPH oxidase and related proteins	GO:0016021,integral component of membrane; GO:0005886,plasma membrane; GO:0005509,calcium ion binding; GO:0000293,ferric-chelate reductase activity; GO:0016174,NAD(P)H oxidase H2O2-forming activity; GO:0004601,peroxidase activity; GO:0003674,molecular_function; GO:0005488,binding; GO:0043167,ion binding; GO:0043169,cation binding; GO:0046872,metal ion binding; GO:0003824,catalytic activity; GO:00…	Ferric reductase like transmembrane component	--	--	--
Cluster-10298.6	1578	K13447 respiratory burst oxidase [EC:1.6.3.- 1.11.1.-] | (RefSeq) respiratory burst oxidase homolog protein C (A)	ko04016: MAPK signaling pathway - plant; ko04626: Plant-pathogen interaction	hypothetical protein KIW84_051825 [Pisum sativum]	RBOHD_SOLTU RecName: Full=Respiratory burst oxidase homolog protein D; EC=1.11.1.-; EC=1.6.3.-; AltName: Full=NADPH oxidase RBOHD; AltName: Full=StRBOHD;	A0A1S2YEE6_CICAR SubName: Full=respiratory burst oxidase homolog protein C {ECO:0000313|RefSeq:XP_004503030.1};	Ferric reductase, NADH/NADPH oxidase and related proteins	GO:0016021,integral component of membrane; GO:0005886,plasma membrane; GO:0005509,calcium ion binding; GO:0000293,ferric-chelate reductase activity; GO:0016174,NAD(P)H oxidase H2O2-forming activity; GO:0004601,peroxidase activity; GO:0003674,molecular_function; GO:0005488,binding; GO:0043167,ion binding; GO:0043169,cation binding; GO:0046872,metal ion binding; GO:0003824,catalytic activity; GO:00…	--	--	--	--
Cluster-10298.7	2108	K13447 respiratory burst oxidase [EC:1.6.3.- 1.11.1.-] | (RefSeq) respiratory burst oxidase homolog protein C-like (A)	ko04016: MAPK signaling pathway - plant; ko04626: Plant-pathogen interaction	respiratory burst oxidase homolog protein C isoform X2 [Glycine max]	RBOHD_SOLTU RecName: Full=Respiratory burst oxidase homolog protein D; EC=1.11.1.-; EC=1.6.3.-; AltName: Full=NADPH oxidase RBOHD; AltName: Full=StRBOHD;	A0A0R0KAL5_SOYBN SubName: Full=Uncharacterized protein {ECO:0000313|EMBL:KRH63902.1, ECO:0000313|EnsemblPlants:KRH63902};	Ferric reductase, NADH/NADPH oxidase and related proteins	GO:0016021,integral component of membrane; GO:0005886,plasma membrane; GO:0005509,calcium ion binding; GO:0000293,ferric-chelate reductase activity; GO:0016174,NAD(P)H oxidase H2O2-forming activity; GO:0004601,peroxidase activity; GO:0003674,molecular_function; GO:0005488,binding; GO:0043167,ion binding; GO:0043169,cation binding; GO:0046872,metal ion binding; GO:0003824,catalytic activity; GO:00…	EF hand	--	--	--
Cluster-10298.8	428	K13447 respiratory burst oxidase [EC:1.6.3.- 1.11.1.-] | (RefSeq) respiratory burst oxidase homolog protein C (A)	ko04016: MAPK signaling pathway - plant; ko04626: Plant-pathogen interaction	respiratory burst oxidase homolog protein C isoform X2 [Glycine max]	RBOHD_SOLTU RecName: Full=Respiratory burst oxidase homolog protein D; EC=1.11.1.-; EC=1.6.3.-; AltName: Full=NADPH oxidase RBOHD; AltName: Full=StRBOHD;	A0A0R0KAL5_SOYBN SubName: Full=Uncharacterized protein {ECO:0000313|EMBL:KRH63902.1, ECO:0000313|EnsemblPlants:KRH63902};	Ferric reductase, NADH/NADPH oxidase and related proteins	GO:0016021,integral component of membrane; GO:0005886,plasma membrane; GO:0005509,calcium ion binding; GO:0000293,ferric-chelate reductase activity; GO:0016174,NAD(P)H oxidase H2O2-forming activity; GO:0004601,peroxidase activity; GO:0003674,molecular_function; GO:0005488,binding; GO:0043167,ion binding; GO:0043169,cation binding; GO:0046872,metal ion binding; GO:0003824,catalytic activity; GO:00…	--	--	--	--
Cluster-10298.9	303	K13447 respiratory burst oxidase [EC:1.6.3.- 1.11.1.-] | (RefSeq) respiratory burst oxidase homolog protein C-like (A)	ko04016: MAPK signaling pathway - plant; ko04626: Plant-pathogen interaction	unnamed protein product [Thlaspi arvense]	RBOHD_SOLTU RecName: Full=Respiratory burst oxidase homolog protein D; EC=1.11.1.-; EC=1.6.3.-; AltName: Full=NADPH oxidase RBOHD; AltName: Full=StRBOHD;	A0A142L034_IPOBA SubName: Full=RbohD2 {ECO:0000313|EMBL:AMS25561.1}; Flags: Fragment;	Ferric reductase, NADH/NADPH oxidase and related proteins	GO:0016021,integral component of membrane; GO:0005886,plasma membrane; GO:0005509,calcium ion binding; GO:0000293,ferric-chelate reductase activity; GO:0016174,NAD(P)H oxidase H2O2-forming activity; GO:0004601,peroxidase activity; GO:0003674,molecular_function; GO:0005488,binding; GO:0043167,ion binding; GO:0043169,cation binding; GO:0046872,metal ion binding; GO:0003824,catalytic activity; GO:00…	--	--	--	--
Cluster-10299.0	522	--	--	--	--	--	--	--	--	--	--	--
Cluster-10299.1	552	--	--	--	--	--	--	--	--	--	--	--
Cluster-103.0	584	--	--	hypothetical protein E2542_SST23895 [Spatholobus suberectus]	--	G7IAE7_MEDTR SubName: Full=Uncharacterized protein {ECO:0000313|EMBL:AES61528.1, ECO:0000313|EnsemblPlants:AES61528};	--	--	--	--	--	--
Cluster-1030.0	331	--	--	--	--	--	--	--	--	--	--	--
Cluster-10300.0	286	--	--	--	--	--	--	--	--	--	--	--
Cluster-10300.1	1087	K17302 coatomer subunit beta' | (RefSeq) coatomer subunit beta'-2-like (A)	--	coatomer subunit beta'-2-like [Olea europaea var. sylvestris]	COB22_ARATH RecName: Full=Coatomer subunit beta'-2; AltName: Full=Beta'-coat protein 2; Short=Beta'-COP 2;	A0A6A3D860_HIBSY SubName: Full=Coatomer subunit beta'-2 {ECO:0000313|EMBL:KAE8736128.1};	Vesicle coat complex COPI, beta' subunit	GO:0030126,COPI vesicle coat; GO:0000139,Golgi membrane; GO:0005198,structural molecule activity; GO:0006888,endoplasmic reticulum to Golgi vesicle-mediated transport; GO:0006891,intra-Golgi vesicle-mediated transport; GO:0006886,intracellular protein transport; GO:0006890,retrograde vesicle-mediated transport, Golgi to endoplasmic reticulum; GO:0003674,molecular_function; GO:0006810,transport; G…	WD domain, G-beta repeat	--	--	--
Cluster-10300.10	2438	K02433 aspartyl-tRNA(Asn)/glutamyl-tRNA(Gln) amidotransferase subunit A [EC:6.3.5.6 6.3.5.7] | (RefSeq) aspartyl/glutamyl-tRNA amidotransferase subunit A (A)	ko00970: Aminoacyl-tRNA biosynthesis; ko01100: Metabolic pathways	glutamyl-tRNA(Gln) amidotransferase subunit A isoform X2 [Trifolium pratense]	GATA_VITVI RecName: Full=Glutamyl-tRNA(Gln) amidotransferase subunit A, chloroplastic/mitochondrial {ECO:0000255|HAMAP-Rule:MF_03150}; Short=Glu-AdT subunit A {ECO:0000255|HAMAP-Rule:MF_03150}; EC=6.3.5.7 {ECO:0000255|HAMAP-Rule:MF_03150};	A0A072U541_MEDTR SubName: Full=Glutamyl-tRNA(Gln) amidotransferase subunit A-like protein {ECO:0000313|EMBL:KEH20950.1};	Amidases	GO:0009570,chloroplast stroma; GO:0030956,glutamyl-tRNA(Gln) amidotransferase complex; GO:0005739,mitochondrion; GO:0005524,ATP binding; GO:0050567,glutaminyl-tRNA synthase (glutamine-hydrolyzing) activity; GO:0016811,hydrolase activity, acting on carbon-nitrogen (but not peptide) bonds, in linear amides; GO:0070681,glutaminyl-tRNAGln biosynthesis via transamidation; GO:0032543,mitochondrial tran…	Amidase	--	--	--
Cluster-10300.11	2388	K02433 aspartyl-tRNA(Asn)/glutamyl-tRNA(Gln) amidotransferase subunit A [EC:6.3.5.6 6.3.5.7] | (RefSeq) glutamyl tRNA amidotransferase, subunit A (A)	ko00970: Aminoacyl-tRNA biosynthesis; ko01100: Metabolic pathways	glutamyl-tRNA(Gln) amidotransferase subunit A isoform X1 [Trifolium pratense]	AMI4G_ARATH RecName: Full=Probable amidase At4g34880 {ECO:0000305}; EC=3.5.1.4 {ECO:0000250|UniProtKB:Q9FR37};	A0A2K3P380_TRIPR SubName: Full=Glutamyl-tRNA(Gln) amidotransferase subunit A {ECO:0000313|EMBL:PNY09737.1};	Amidases	GO:0004040,amidase activity; GO:0043864,indoleacetamide hydrolase activity; GO:0003674,molecular_function; GO:0003824,catalytic activity; GO:0016787,hydrolase activity; GO:0016810,hydrolase activity, acting on carbon-nitrogen (but not peptide) bonds; GO:0016811,hydrolase activity, acting on carbon-nitrogen (but not peptide) bonds, in linear amides	Amidase	--	--	--
Cluster-10300.12	1906	K02433 aspartyl-tRNA(Asn)/glutamyl-tRNA(Gln) amidotransferase subunit A [EC:6.3.5.6 6.3.5.7] | (RefSeq) aspartyl/glutamyl-tRNA amidotransferase subunit A (A)	ko00970: Aminoacyl-tRNA biosynthesis; ko01100: Metabolic pathways	glutamyl-tRNA(Gln) amidotransferase subunit A [Trifolium pratense]	GATA_VITVI RecName: Full=Glutamyl-tRNA(Gln) amidotransferase subunit A, chloroplastic/mitochondrial {ECO:0000255|HAMAP-Rule:MF_03150}; Short=Glu-AdT subunit A {ECO:0000255|HAMAP-Rule:MF_03150}; EC=6.3.5.7 {ECO:0000255|HAMAP-Rule:MF_03150};	A0A2K3P380_TRIPR SubName: Full=Glutamyl-tRNA(Gln) amidotransferase subunit A {ECO:0000313|EMBL:PNY09737.1};	Amidases	GO:0009570,chloroplast stroma; GO:0030956,glutamyl-tRNA(Gln) amidotransferase complex; GO:0005739,mitochondrion; GO:0005524,ATP binding; GO:0050567,glutaminyl-tRNA synthase (glutamine-hydrolyzing) activity; GO:0016811,hydrolase activity, acting on carbon-nitrogen (but not peptide) bonds, in linear amides; GO:0070681,glutaminyl-tRNAGln biosynthesis via transamidation; GO:0032543,mitochondrial tran…	Amidase	--	--	--
Cluster-10300.13	2619	K02433 aspartyl-tRNA(Asn)/glutamyl-tRNA(Gln) amidotransferase subunit A [EC:6.3.5.6 6.3.5.7] | (RefSeq) glutamyl tRNA amidotransferase, subunit A (A)	ko00970: Aminoacyl-tRNA biosynthesis; ko01100: Metabolic pathways	glutamyl-tRNA(Gln) amidotransferase subunit A [Trifolium pratense]	AMI4G_ARATH RecName: Full=Probable amidase At4g34880 {ECO:0000305}; EC=3.5.1.4 {ECO:0000250|UniProtKB:Q9FR37};	A0A2K3P380_TRIPR SubName: Full=Glutamyl-tRNA(Gln) amidotransferase subunit A {ECO:0000313|EMBL:PNY09737.1};	Amidases	GO:0004040,amidase activity; GO:0043864,indoleacetamide hydrolase activity; GO:0003674,molecular_function; GO:0003824,catalytic activity; GO:0016787,hydrolase activity; GO:0016810,hydrolase activity, acting on carbon-nitrogen (but not peptide) bonds; GO:0016811,hydrolase activity, acting on carbon-nitrogen (but not peptide) bonds, in linear amides	Amidase	--	--	--
Cluster-10300.14	215	K17302 coatomer subunit beta' | (RefSeq) coatomer subunit beta'-1 isoform X1 (A)	--	coatomer subunit beta'-2-like, partial [Quercus suber]	COB23_ORYSJ RecName: Full=Putative coatomer subunit beta'-3; AltName: Full=Beta'-coat protein 3; Short=Beta'-COP 3;	A0A446VBX9_TRITD SubName: Full=Uncharacterized protein {ECO:0000313|EMBL:VAI45375.1};	Vesicle coat complex COPI, beta' subunit	GO:0030126,COPI vesicle coat; GO:0000139,Golgi membrane; GO:0005198,structural molecule activity; GO:0006888,endoplasmic reticulum to Golgi vesicle-mediated transport; GO:0006891,intra-Golgi vesicle-mediated transport; GO:0006886,intracellular protein transport; GO:0006890,retrograde vesicle-mediated transport, Golgi to endoplasmic reticulum; GO:0003674,molecular_function; GO:0006810,transport; G…	--	--	--	--
Cluster-10300.2	849	K17302 coatomer subunit beta' | (RefSeq) coatomer subunit beta'-1 (A)	--	coatomer subunit beta'-2-like [Trifolium medium]	COB23_ORYSJ RecName: Full=Putative coatomer subunit beta'-3; AltName: Full=Beta'-coat protein 3; Short=Beta'-COP 3;	A0A392MXW4_9FABA SubName: Full=Coatomer subunit beta'-2-like {ECO:0000313|EMBL:MCH91528.1}; Flags: Fragment;	Vesicle coat complex COPI, beta' subunit	GO:0030126,COPI vesicle coat; GO:0000139,Golgi membrane; GO:0005198,structural molecule activity; GO:0006888,endoplasmic reticulum to Golgi vesicle-mediated transport; GO:0006891,intra-Golgi vesicle-mediated transport; GO:0006886,intracellular protein transport; GO:0006890,retrograde vesicle-mediated transport, Golgi to endoplasmic reticulum; GO:0003674,molecular_function; GO:0006810,transport; G…	WD domain, G-beta repeat	--	--	--
Cluster-10300.3	1814	K17302 coatomer subunit beta' | (RefSeq) coatomer subunit beta'-2 isoform X1 (A)	--	transcription factor MYBS3 [Vigna radiata var. radiata]	MYBS3_ORYSJ RecName: Full=Transcription factor MYBS3 {ECO:0000303|PubMed:12172034}; AltName: Full=Myb-related protein S3 {ECO:0000303|PubMed:12172034}; Short=OsMYBS3 {ECO:0000303|PubMed:12172034};	A0A1S3U816_VIGRR SubName: Full=transcription factor MYBS3 {ECO:0000313|RefSeq:XP_014502167.1, ECO:0000313|RefSeq:XP_022637154.1};	--	GO:0005634,nucleus; GO:0003677,DNA binding; GO:0003700,DNA-binding transcription factor activity; GO:0046872,metal ion binding; GO:0045892,negative regulation of DNA-templated transcription; GO:0009733,response to auxin; GO:0009723,response to ethylene; GO:0009739,response to gibberellin; GO:0009744,response to sucrose; GO:0003674,molecular_function; GO:0003676,nucleic acid binding; GO:0005488,bi…	Myb-like DNA-binding domain	MYB-related	TF	MYB->MYB-related
Cluster-10300.4	498	K17302 coatomer subunit beta' | (RefSeq) coatomer subunit beta'-2 isoform X1 (A)	--	hypothetical protein [Gossypium aridum]	COB22_ARATH RecName: Full=Coatomer subunit beta'-2; AltName: Full=Beta'-coat protein 2; Short=Beta'-COP 2;	A0A7J8WMS5_GOSAI SubName: Full=Uncharacterized protein {ECO:0000313|EMBL:MBA0675964.1};	Vesicle coat complex COPI, beta' subunit	GO:0030126,COPI vesicle coat; GO:0000139,Golgi membrane; GO:0005198,structural molecule activity; GO:0006888,endoplasmic reticulum to Golgi vesicle-mediated transport; GO:0006891,intra-Golgi vesicle-mediated transport; GO:0006886,intracellular protein transport; GO:0006890,retrograde vesicle-mediated transport, Golgi to endoplasmic reticulum; GO:0003674,molecular_function; GO:0006810,transport; G…	--	--	--	--
Cluster-10300.5	2249	K17302 coatomer subunit beta' | (RefSeq) coatomer subunit beta'-2 isoform X1 (A)	--	transcription factor MYBS3 [Vigna radiata var. radiata]	MYBS3_ORYSJ RecName: Full=Transcription factor MYBS3 {ECO:0000303|PubMed:12172034}; AltName: Full=Myb-related protein S3 {ECO:0000303|PubMed:12172034}; Short=OsMYBS3 {ECO:0000303|PubMed:12172034};	A0A1S3U816_VIGRR SubName: Full=transcription factor MYBS3 {ECO:0000313|RefSeq:XP_014502167.1, ECO:0000313|RefSeq:XP_022637154.1};	--	GO:0005634,nucleus; GO:0003677,DNA binding; GO:0003700,DNA-binding transcription factor activity; GO:0046872,metal ion binding; GO:0045892,negative regulation of DNA-templated transcription; GO:0009733,response to auxin; GO:0009723,response to ethylene; GO:0009739,response to gibberellin; GO:0009744,response to sucrose; GO:0003674,molecular_function; GO:0003676,nucleic acid binding; GO:0005488,bi…	Myb-like DNA-binding domain	MYB-related	TF	MYB->MYB-related
Cluster-10300.6	2543	K02433 aspartyl-tRNA(Asn)/glutamyl-tRNA(Gln) amidotransferase subunit A [EC:6.3.5.6 6.3.5.7] | (RefSeq) glutamyl tRNA amidotransferase, subunit A (A)	ko00970: Aminoacyl-tRNA biosynthesis; ko01100: Metabolic pathways	glutamyl-tRNA(Gln) amidotransferase subunit A [Trifolium pratense]	AMI4G_ARATH RecName: Full=Probable amidase At4g34880 {ECO:0000305}; EC=3.5.1.4 {ECO:0000250|UniProtKB:Q9FR37};	A0A2K3P380_TRIPR SubName: Full=Glutamyl-tRNA(Gln) amidotransferase subunit A {ECO:0000313|EMBL:PNY09737.1};	Amidases	GO:0004040,amidase activity; GO:0043864,indoleacetamide hydrolase activity; GO:0003674,molecular_function; GO:0003824,catalytic activity; GO:0016787,hydrolase activity; GO:0016810,hydrolase activity, acting on carbon-nitrogen (but not peptide) bonds; GO:0016811,hydrolase activity, acting on carbon-nitrogen (but not peptide) bonds, in linear amides	Amidase	--	--	--
Cluster-10300.7	2383	K02433 aspartyl-tRNA(Asn)/glutamyl-tRNA(Gln) amidotransferase subunit A [EC:6.3.5.6 6.3.5.7] | (RefSeq) glutamyl-tRNA(Gln) amidotransferase subunit A, chloroplastic/mitochondrial-like (A)	ko00970: Aminoacyl-tRNA biosynthesis; ko01100: Metabolic pathways	uncharacterized protein LOC101499705 isoform X1 [Cicer arietinum]	GATA_VITVI RecName: Full=Glutamyl-tRNA(Gln) amidotransferase subunit A, chloroplastic/mitochondrial {ECO:0000255|HAMAP-Rule:MF_03150}; Short=Glu-AdT subunit A {ECO:0000255|HAMAP-Rule:MF_03150}; EC=6.3.5.7 {ECO:0000255|HAMAP-Rule:MF_03150};	A0A1S3E8F8_CICAR SubName: Full=uncharacterized protein LOC101499705 isoform X1 {ECO:0000313|RefSeq:XP_012572090.1};	Amidases	GO:0009570,chloroplast stroma; GO:0030956,glutamyl-tRNA(Gln) amidotransferase complex; GO:0005739,mitochondrion; GO:0005524,ATP binding; GO:0050567,glutaminyl-tRNA synthase (glutamine-hydrolyzing) activity; GO:0016811,hydrolase activity, acting on carbon-nitrogen (but not peptide) bonds, in linear amides; GO:0070681,glutaminyl-tRNAGln biosynthesis via transamidation; GO:0032543,mitochondrial tran…	Amidase	--	--	--
Cluster-10300.8	1529	K02433 aspartyl-tRNA(Asn)/glutamyl-tRNA(Gln) amidotransferase subunit A [EC:6.3.5.6 6.3.5.7] | (RefSeq) Glutamyl-tRNA(Gln) amidotransferase subunit A (A)	ko00970: Aminoacyl-tRNA biosynthesis; ko01100: Metabolic pathways	uncharacterized protein LOC101499705 isoform X1 [Cicer arietinum]	GATA_VITVI RecName: Full=Glutamyl-tRNA(Gln) amidotransferase subunit A, chloroplastic/mitochondrial {ECO:0000255|HAMAP-Rule:MF_03150}; Short=Glu-AdT subunit A {ECO:0000255|HAMAP-Rule:MF_03150}; EC=6.3.5.7 {ECO:0000255|HAMAP-Rule:MF_03150};	A0A1S3E8F8_CICAR SubName: Full=uncharacterized protein LOC101499705 isoform X1 {ECO:0000313|RefSeq:XP_012572090.1};	Amidases	GO:0009570,chloroplast stroma; GO:0030956,glutamyl-tRNA(Gln) amidotransferase complex; GO:0005739,mitochondrion; GO:0005524,ATP binding; GO:0050567,glutaminyl-tRNA synthase (glutamine-hydrolyzing) activity; GO:0016811,hydrolase activity, acting on carbon-nitrogen (but not peptide) bonds, in linear amides; GO:0070681,glutaminyl-tRNAGln biosynthesis via transamidation; GO:0032543,mitochondrial tran…	Amidase	--	--	--
Cluster-10300.9	2229	K02433 aspartyl-tRNA(Asn)/glutamyl-tRNA(Gln) amidotransferase subunit A [EC:6.3.5.6 6.3.5.7] | (RefSeq) glutamyl tRNA amidotransferase, subunit A (A)	ko00970: Aminoacyl-tRNA biosynthesis; ko01100: Metabolic pathways	glutamyl-tRNA(Gln) amidotransferase subunit A [Trifolium pratense]	AMI4G_ARATH RecName: Full=Probable amidase At4g34880 {ECO:0000305}; EC=3.5.1.4 {ECO:0000250|UniProtKB:Q9FR37};	A0A2K3P380_TRIPR SubName: Full=Glutamyl-tRNA(Gln) amidotransferase subunit A {ECO:0000313|EMBL:PNY09737.1};	Amidases	GO:0004040,amidase activity; GO:0043864,indoleacetamide hydrolase activity; GO:0003674,molecular_function; GO:0003824,catalytic activity; GO:0016787,hydrolase activity; GO:0016810,hydrolase activity, acting on carbon-nitrogen (but not peptide) bonds; GO:0016811,hydrolase activity, acting on carbon-nitrogen (but not peptide) bonds, in linear amides	Amidase	--	--	--
Cluster-10301.0	627	K25829 transcription elongation factor 1 | (RefSeq) transcription elongation factor 1 homolog (A)	--	transcription elongation factor 1 homolog [Benincasa hispida]	ELOF1_ORYSJ RecName: Full=Transcription elongation factor 1 homolog;	A0A0A0LAG5_CUCSA RecName: Full=Transcription elongation factor 1 homolog {ECO:0000256|RuleBase:RU364033};	Uncharacterized Zn ribbon-containing protein	GO:0008023,transcription elongation factor complex; GO:0046872,metal ion binding; GO:0000993,RNA polymerase II complex binding; GO:0006368,transcription elongation by RNA polymerase II promoter; GO:0003674,molecular_function; GO:0005488,binding; GO:0043167,ion binding; GO:0043169,cation binding; GO:0001098,basal transcription machinery binding; GO:0001099,basal RNA polymerase II transcription mac…	Transcription elongation factor Elf1 like	--	--	--
Cluster-10302.0	1631	K01738 cysteine synthase [EC:2.5.1.47] | (Kazusa) Lj1g3v3906730.1; - (A)	ko00270: Cysteine and methionine metabolism; ko00920: Sulfur metabolism; ko01100: Metabolic pathways; ko01110: Biosynthesis of secondary metabolites; ko01200: Carbon metabolism; ko01230: Biosynthesis of amino acids	retrovirus-related Pol polyprotein from transposon TNT 1-94, partial [Trifolium pratense]	POLR1_ARATH RecName: Full=Retrovirus-related Pol polyprotein from transposon RE1; AltName: Full=Retro element 1 {ECO:0000303|PubMed:10689195}; Short=AtRE1 {ECO:0000303|PubMed:10689195}; Includes: RecName: Full=Protease RE1; EC=3.4.23.-; Includes: RecName: Full=Reverse transcriptase RE1; EC=2.7.7.49; Includes: RecName: Full=Endonuclease RE1;	A0A2K3KAE3_TRIPR SubName: Full=Retrovirus-related Pol polyprotein from transposon TNT 1-94 {ECO:0000313|EMBL:PNX63257.1}; Flags: Fragment;	FOG: Transposon-encoded proteins with TYA, reverse transcriptase, integrase domains in various combinations	GO:0004190,aspartic-type endopeptidase activity; GO:0004519,endonuclease activity; GO:0046872,metal ion binding; GO:0003676,nucleic acid binding; GO:0003964,RNA-directed DNA polymerase activity; GO:0015074,DNA integration; GO:0006310,DNA recombination; GO:0006508,proteolysis; GO:0003674,molecular_function; GO:0003824,catalytic activity; GO:0004175,endopeptidase activity; GO:0008233,peptidase acti…	gag-polypeptide of LTR copia-type	--	--	--
Cluster-10303.0	625	K14488 SAUR family protein | (RefSeq) auxin-responsive protein SAUR50-like (A)	ko04075: Plant hormone signal transduction	Auxin-responsive protein SAUR66, partial [Mucuna pruriens]	SAU64_ARATH RecName: Full=Auxin-responsive protein SAUR64 {ECO:0000305}; AltName: Full=Protein SMALL AUXIN UP RNA 64 {ECO:0000303|PubMed:12036261};	A0A371FG50_MUCPR SubName: Full=Auxin-responsive protein SAUR66 {ECO:0000313|EMBL:RDX77288.1}; Flags: Fragment;	--	GO:0005886,plasma membrane; GO:0009734,auxin-activated signaling pathway; GO:0040008,regulation of growth; GO:0007154,cell communication; GO:0007165,signal transduction; GO:0008150,biological_process; GO:0009719,response to endogenous stimulus; GO:0009725,response to hormone; GO:0009733,response to auxin; GO:0009755,hormone-mediated signaling pathway; GO:0009987,cellular process; GO:0010033,respo…	Auxin responsive protein	--	--	--
Cluster-10304.0	1133	K22683 aspartyl protease family protein [EC:3.4.23.-] | (RefSeq) aspartyl protease family protein 2 (A)	--	aspartyl protease AED3-like [Abrus precatorius]	AED3_ARATH RecName: Full=Aspartyl protease AED3 {ECO:0000303|PubMed:24755512}; EC=3.4.23.- {ECO:0000305}; AltName: Full=Apoplastic EDS1-dependent protein 3 {ECO:0000303|PubMed:24755512}; Flags: Precursor;	A0A8B8MI59_ABRPR SubName: Full=aspartyl protease AED3-like {ECO:0000313|RefSeq:XP_027368406.1};	Aspartyl protease	GO:0048046,apoplast; GO:0099503,secretory vesicle; GO:0004190,aspartic-type endopeptidase activity; GO:0000166,nucleotide binding; GO:0006508,proteolysis; GO:0043067,regulation of programmed cell death; GO:0009627,systemic acquired resistance; GO:0003674,molecular_function; GO:0003824,catalytic activity; GO:0004175,endopeptidase activity; GO:0008233,peptidase activity; GO:0016787,hydrolase activi…	Xylanase inhibitor N-terminal	--	--	--
Cluster-10305.0	945	K07198 5'-AMP-activated protein kinase, catalytic alpha subunit [EC:2.7.11.11] | (RefSeq) CBL-interacting serine/threonine-protein kinase 25 (A)	--	CBL-interacting kinase [Medicago truncatula]	CIPKP_ARATH RecName: Full=CBL-interacting serine/threonine-protein kinase 25; EC=2.7.11.1; AltName: Full=SNF1-related kinase 3.25; AltName: Full=SOS2-like protein kinase PKS25;	A0A072VCV6_MEDTR RecName: Full=Non-specific serine/threonine protein kinase {ECO:0000256|ARBA:ARBA00012513}; EC=2.7.11.1 {ECO:0000256|ARBA:ARBA00012513};	Serine/threonine protein kinase	GO:0005524,ATP binding; GO:0106310,protein serine kinase activity; GO:0004674,protein serine/threonine kinase activity; GO:0030007,cellular potassium ion homeostasis; GO:0050832,defense response to fungus; GO:0006468,protein phosphorylation; GO:0001666,response to hypoxia; GO:0007165,signal transduction; GO:0000166,nucleotide binding; GO:0003674,molecular_function; GO:0005488,binding; GO:0017076,…	Protein kinase domain	--	--	--
Cluster-10306.0	312	--	--	--	--	--	--	--	--	--	--	--
Cluster-10307.0	353	--	--	--	--	--	--	--	--	--	--	--
Cluster-10308.0	1113	--	--	--	--	--	--	--	--	--	--	--
Cluster-10309.0	611	--	--	--	--	--	--	--	--	--	--	--
Cluster-1031.0	442	--	--	--	--	--	--	--	--	--	--	--
Cluster-10310.0	552	K01858 myo-inositol-1-phosphate synthase [EC:5.5.1.4] | (RefSeq) inositol-3-phosphate synthase (A)	ko00562: Inositol phosphate metabolism; ko01100: Metabolic pathways; ko01110: Biosynthesis of secondary metabolites	Inositol-3-phosphate synthase [Spatholobus suberectus]	INO1_NICPA RecName: Full=Inositol-3-phosphate synthase; Short=MIP synthase; EC=5.5.1.4; AltName: Full=Myo-inositol 1-phosphate synthase; Short=IPS; Short=MI-1-P synthase;	A0A8B8M5Q1_ABRPR RecName: Full=Inositol-3-phosphate synthase {ECO:0000256|ARBA:ARBA00012125}; EC=5.5.1.4 {ECO:0000256|ARBA:ARBA00012125};	Myo-inositol-1-phosphate synthase	GO:0005737,cytoplasm; GO:0004512,inositol-3-phosphate synthase activity; GO:0006021,inositol biosynthetic process; GO:0008654,phospholipid biosynthetic process; GO:0003674,molecular_function; GO:0003824,catalytic activity; GO:0016853,isomerase activity; GO:0016872,intramolecular lyase activity; GO:0005975,carbohydrate metabolic process; GO:0006020,inositol metabolic process; GO:0006066,alcohol me…	Myo-inositol-1-phosphate synthase	--	--	--
Cluster-10310.1	675	K01858 myo-inositol-1-phosphate synthase [EC:5.5.1.4] | (RefSeq) inositol-3-phosphate synthase (A)	ko00562: Inositol phosphate metabolism; ko01100: Metabolic pathways; ko01110: Biosynthesis of secondary metabolites	inositol-3-phosphate synthase [Medicago truncatula]	INO1_SESIN RecName: Full=Inositol-3-phosphate synthase; Short=MIP synthase; EC=5.5.1.4; AltName: Full=Myo-inositol 1-phosphate synthase; Short=IPS; Short=MI-1-P synthase;	G7LAD5_MEDTR RecName: Full=Inositol-3-phosphate synthase {ECO:0000256|ARBA:ARBA00012125}; EC=5.5.1.4 {ECO:0000256|ARBA:ARBA00012125};	Myo-inositol-1-phosphate synthase	GO:0005737,cytoplasm; GO:0004512,inositol-3-phosphate synthase activity; GO:0006021,inositol biosynthetic process; GO:0008654,phospholipid biosynthetic process; GO:0003674,molecular_function; GO:0003824,catalytic activity; GO:0016853,isomerase activity; GO:0016872,intramolecular lyase activity; GO:0005975,carbohydrate metabolic process; GO:0006020,inositol metabolic process; GO:0006066,alcohol me…	Myo-inositol-1-phosphate synthase	--	--	--
Cluster-10311.0	1124	--	--	--	--	--	Members of chemokine-like factor super family and related proteins	--	--	--	--	--
Cluster-10312.0	927	--	--	--	--	--	--	--	--	--	--	--
Cluster-10313.0	446	--	--	--	--	--	--	--	--	--	--	--
Cluster-10314.0	370	--	--	uncharacterized protein LOC114744989 [Prosopis alba]	--	A0A5J5AVT7_9ASTE SubName: Full=Uncharacterized protein {ECO:0000313|EMBL:KAA8534438.1};	--	--	--	--	--	--
Cluster-10315.0	1380	K16221 transcription factor TCP21 (protein CCA1 HIKING EXPEDITION) | (RefSeq) transcription factor TCP7-like (A)	ko04712: Circadian rhythm - plant	transcription factor TCP14 [Vigna radiata var. radiata]	TCP14_ARATH RecName: Full=Transcription factor TCP14 {ECO:0000305}; Short=AtTCP14 {ECO:0000303|PubMed:17953649};	A0A1S3TPI0_VIGRR SubName: Full=transcription factor TCP14 {ECO:0000313|RefSeq:XP_014495703.1};	--	GO:0005634,nucleus; GO:0003700,DNA-binding transcription factor activity; GO:0043565,sequence-specific DNA binding; GO:0000976,transcription cis-regulatory region binding; GO:0010229,inflorescence development; GO:0031347,regulation of defense response; GO:0010029,regulation of seed germination; GO:0006355,regulation of DNA-templated transcription; GO:0009737,response to abscisic acid; GO:0009735,…	TCP family transcription factor	TCP	TF	TCP
Cluster-10316.0	440	K13199 plasminogen activator inhibitor 1 RNA-binding protein | (RefSeq) RGG repeats nuclear RNA binding protein A (A)	--	RGG repeats nuclear RNA binding protein A [Cucumis sativus]	RGGA_ARATH RecName: Full=RGG repeats nuclear RNA binding protein A {ECO:0000303|PubMed:11905967}; Short=AtRGGA {ECO:0000303|PubMed:25783413};	A0A0A0LKF6_CUCSA RecName: Full=HABP4_PAI-RBP1 domain-containing protein {ECO:0000259|SMART:SM01233};	Predicted RNA-binding protein	GO:0005737,cytoplasm; GO:0005829,cytosol; GO:0005634,nucleus; GO:0048471,perinuclear region of cytoplasm; GO:0003729,mRNA binding; GO:0003723,RNA binding; GO:0009738,abscisic acid-activated signaling pathway; GO:0071470,cellular response to osmotic stress; GO:0071472,cellular response to salt stress; GO:0009787,regulation of abscisic acid-activated signaling pathway; GO:0009737,response to abscis…	--	--	--	--
Cluster-10317.0	697	--	--	--	--	--	--	--	--	--	--	--
Cluster-10317.1	388	--	--	--	--	--	--	--	--	--	--	--
Cluster-10318.0	291	--	--	--	--	--	--	--	--	--	--	--
Cluster-10319.0	624	--	--	--	--	--	--	--	--	--	--	--
Cluster-1032.0	373	--	--	--	--	--	--	--	--	--	--	--
Cluster-10320.0	844	--	--	hypothetical protein Csa_006902 [Cucumis sativus]	--	A0A0A0LZS0_CUCSA SubName: Full=Uncharacterized protein {ECO:0000313|EMBL:KGN66494.1};	--	--	Viral movement protein (MP)	--	--	--
Cluster-10321.0	575	--	--	--	--	--	--	--	--	--	--	--
Cluster-10322.0	485	--	--	--	--	--	--	--	--	--	--	--
Cluster-10323.0	542	--	--	--	--	--	--	--	--	--	--	--
Cluster-10324.0	491	--	--	--	--	--	--	--	--	--	--	--
Cluster-10325.0	2185	K03319 divalent anion:Na+ symporter, DASS family | (RefSeq) dicarboxylate transporter 2.1, chloroplastic-like (A)	--	dicarboxylate transporter 1, chloroplastic [Medicago truncatula]	DIT1_ARATH RecName: Full=Dicarboxylate transporter 1, chloroplastic; AltName: Full=2-oxoglutarate/malate translocator 1; Short=AtpOMT1; Flags: Precursor;	A0A072UWF8_MEDTR SubName: Full=2-oxoglutarate/malate translocator {ECO:0000313|EMBL:KEH30210.1}; SubName: Full=Putative sodium/sulfate symporter {ECO:0000313|EMBL:RHN61046.1};	--	GO:0009507,chloroplast; GO:0009941,chloroplast envelope; GO:0009706,chloroplast inner membrane; GO:0009534,chloroplast thylakoid; GO:0016021,integral component of membrane; GO:0009536,plastid; GO:0015139,alpha-ketoglutarate transmembrane transporter activity; GO:0015140,malate transmembrane transporter activity; GO:0015131,oxaloacetate transmembrane transporter activity; GO:0015742,alpha-ketoglut…	Sodium:sulfate symporter transmembrane region	--	--	--
Cluster-10326.0	1316	K09286 EREBP-like factor | (RefSeq) ethylene-responsive transcription factor ERF060-like (A)	--	ethylene-responsive transcription factor ERF060-like [Trifolium pratense]	RAP24_ARATH RecName: Full=Ethylene-responsive transcription factor RAP2-4; AltName: Full=Ethylene-responsive transcription factor ERF059; AltName: Full=Protein RELATED TO APETALA2 4;	A0A8B8M9T0_ABRPR SubName: Full=ethylene-responsive transcription factor ERF060-like isoform X1 {ECO:0000313|RefSeq:XP_027365295.1};	--	GO:0005634,nucleus; GO:0003677,DNA binding; GO:0003700,DNA-binding transcription factor activity; GO:0043565,sequence-specific DNA binding; GO:0000976,transcription cis-regulatory region binding; GO:0071472,cellular response to salt stress; GO:0009736,cytokinin-activated signaling pathway; GO:0009873,ethylene-activated signaling pathway; GO:0045595,regulation of cell differentiation; GO:0009409,r…	AP2 domain	AP2/ERF-ERF	TF	AP2/ERF->AP2/ERF-ERF
Cluster-10327.0	619	--	--	--	--	--	--	--	--	--	--	--
Cluster-10328.0	700	K20784 arabinosyltransferase [EC:2.4.2.-] | (RefSeq) hypothetical protein (A)	ko00514: Other types of O-glycan biosynthesis	ferredoxin reductase-like NAD(P) binding domain protein [Medicago truncatula]	K502_ACTDE RecName: Full=Fruit protein pKIWI502;	A0A072VQ38_MEDTR SubName: Full=Ferredoxin reductase-like NAD(P) binding domain protein {ECO:0000313|EMBL:KEH44139.1};	--	GO:0016491,oxidoreductase activity; GO:0003674,molecular_function; GO:0003824,catalytic activity	--	--	--	--
Cluster-10329.0	385	K05391 cyclic nucleotide gated channel, plant | (RefSeq) probable cyclic nucleotide-gated ion channel 16 (A)	ko04626: Plant-pathogen interaction	hypothetical protein CRG98_022642 [Punica granatum]	CNG18_ARATH RecName: Full=Cyclic nucleotide-gated ion channel 18 {ECO:0000303|PubMed:11500563}; AltName: Full=Cyclic nucleotide- and calmodulin-regulated ion channel 18 {ECO:0000303|PubMed:11500563};	A0A2I0JL23_PUNGR SubName: Full=Uncharacterized protein {ECO:0000313|EMBL:PKI56968.1};	K+-channel ERG and related proteins, contain PAS/PAC sensor domain	GO:0016324,apical plasma membrane; GO:0030659,cytoplasmic vesicle membrane; GO:0016021,integral component of membrane; GO:0005262,calcium channel activity; GO:0005516,calmodulin binding; GO:0030552,cAMP binding; GO:0030553,cGMP binding; GO:0006874,cellular calcium ion homeostasis; GO:0009860,pollen tube growth; GO:0003674,molecular_function; GO:0005215,transporter activity; GO:0005216,ion channel…	--	--	--	--
Cluster-1033.0	398	--	--	--	--	--	--	--	--	--	--	--
Cluster-10330.0	453	--	--	--	--	--	--	--	--	--	--	--
Cluster-10331.0	1960	K09494 T-complex protein 1 subunit beta | (RefSeq) T-complex protein 1 subunit beta (A)	--	--	TCPB_ARATH RecName: Full=T-complex protein 1 subunit beta {ECO:0000303|PubMed:11599560}; Short=TCP-1-beta {ECO:0000303|PubMed:11599560}; AltName: Full=CCT-beta {ECO:0000303|PubMed:11599560}; AltName: Full=Chaperonin CCT2 {ECO:0000305};	--	Chaperonin complex component, TCP-1 beta subunit (CCT2)	GO:0046658,anchored component of plasma membrane; GO:0005832,chaperonin-containing T-complex; GO:0009505,plant-type cell wall; GO:0009536,plastid; GO:0005524,ATP binding; GO:0016887,ATP hydrolysis activity; GO:0140662,ATP-dependent protein folding chaperone; GO:0051082,unfolded protein binding; GO:0006457,protein folding; GO:0000166,nucleotide binding; GO:0003674,molecular_function; GO:0005488,bi…	--	--	--	--
Cluster-10331.1	1162	K09494 T-complex protein 1 subunit beta | (RefSeq) T-complex protein 1 subunit beta (A)	--	--	TCPB_ARATH RecName: Full=T-complex protein 1 subunit beta {ECO:0000303|PubMed:11599560}; Short=TCP-1-beta {ECO:0000303|PubMed:11599560}; AltName: Full=CCT-beta {ECO:0000303|PubMed:11599560}; AltName: Full=Chaperonin CCT2 {ECO:0000305};	--	Chaperonin complex component, TCP-1 beta subunit (CCT2)	GO:0046658,anchored component of plasma membrane; GO:0005832,chaperonin-containing T-complex; GO:0009505,plant-type cell wall; GO:0009536,plastid; GO:0005524,ATP binding; GO:0016887,ATP hydrolysis activity; GO:0140662,ATP-dependent protein folding chaperone; GO:0051082,unfolded protein binding; GO:0006457,protein folding; GO:0000166,nucleotide binding; GO:0003674,molecular_function; GO:0005488,bi…	--	--	--	--
Cluster-10332.0	1633	K04123 ent-kaurenoic acid monooxygenase [EC:1.14.14.107] | (RefSeq) beta-amyrin 11-oxidase (A)	ko00904: Diterpenoid biosynthesis; ko01100: Metabolic pathways; ko01110: Biosynthesis of secondary metabolites	beta-amyrin 11-oxidase-like [Medicago truncatula]	BAMO_GLYUR RecName: Full=Beta-amyrin 11-oxidase {ECO:0000303|PubMed:18779566, ECO:0000303|PubMed:31138208}; EC=1.14.14.152 {ECO:0000269|PubMed:18779566}; AltName: Full=Cytochrome P450 88D6 {ECO:0000303|PubMed:18779566, ECO:0000303|PubMed:31138208};	G7JZW6_MEDTR SubName: Full=Cytochrome P450 family ent-kaurenoic acid oxidase {ECO:0000313|EMBL:AES94420.1}; SubName: Full=Medicagenic acid C16 hydroxylase {ECO:0000313|EMBL:QJD08085.1}; SubName: Full=Putative beta-amyrin 11-oxidase {ECO:0000313|EMBL:RHN53855.1}; EC=1.14.14.152 {ECO:0000313|EMBL:RHN53855.1};	Cytochrome P450 CYP4/CYP19/CYP26 subfamilies	GO:0016021,integral component of membrane; GO:0102291,11alpha-hydroxy-beta-amyrin dehydrogenase activity; GO:0102289,beta-amyrin 11-oxidase activity; GO:0102290,beta-amyrin monooxygenase activity; GO:0020037,heme binding; GO:0005506,iron ion binding; GO:0003674,molecular_function; GO:0003824,catalytic activity; GO:0004497,monooxygenase activity; GO:0016491,oxidoreductase activity; GO:0016705,oxid…	Cytochrome P450	--	--	--
Cluster-10333.0	741	--	--	--	--	--	--	--	--	--	--	--
Cluster-10334.0	465	--	--	hypothetical protein E2542_SST21590 [Spatholobus suberectus]	--	A0A371E5L3_MUCPR SubName: Full=Uncharacterized protein {ECO:0000313|EMBL:RDX61322.1}; Flags: Fragment;	--	--	--	--	--	--
Cluster-10335.0	1109	K20628 expansin | (RefSeq) expansin-A8 (A)	--	expansin-A8 [Medicago truncatula]	EXPA8_ARATH RecName: Full=Expansin-A8; Short=AtEXPA8; AltName: Full=Alpha-expansin-8; Short=At-EXP8; Short=AtEx8; AltName: Full=Ath-ExpAlpha-1.11; Flags: Precursor;	A0A072VBI6_MEDTR RecName: Full=Expansin {ECO:0000256|RuleBase:RU365023};	--	GO:0005576,extracellular region; GO:0016020,membrane; GO:0009664,plant-type cell wall organization; GO:0009635,response to herbicide; GO:0006949,syncytium formation; GO:0008150,biological_process; GO:0009987,cellular process; GO:0016043,cellular component organization; GO:0045229,external encapsulating structure organization; GO:0071554,cell wall organization or biogenesis; GO:0071555,cell wall o…	Expansin C-terminal domain	--	--	--
Cluster-10335.1	1206	K20628 expansin | (RefSeq) expansin-A8 (A)	--	Expansin-A8 protein [Spatholobus suberectus]	EXPA8_ARATH RecName: Full=Expansin-A8; Short=AtEXPA8; AltName: Full=Alpha-expansin-8; Short=At-EXP8; Short=AtEx8; AltName: Full=Ath-ExpAlpha-1.11; Flags: Precursor;	A0A371EVK2_MUCPR RecName: Full=Expansin {ECO:0000256|RuleBase:RU365023};	--	GO:0005576,extracellular region; GO:0016020,membrane; GO:0009664,plant-type cell wall organization; GO:0009635,response to herbicide; GO:0006949,syncytium formation; GO:0008150,biological_process; GO:0009987,cellular process; GO:0016043,cellular component organization; GO:0045229,external encapsulating structure organization; GO:0071554,cell wall organization or biogenesis; GO:0071555,cell wall o…	Expansin C-terminal domain	--	--	--
Cluster-10336.0	494	--	--	--	--	--	--	--	--	--	--	--
Cluster-10337.0	587	--	--	protein TIC110, chloroplastic-like [Abrus precatorius]	TI110_PEA RecName: Full=Protein TIC110, chloroplastic; AltName: Full=Chloroplast inner envelope protein, 110 kDa; Short=psIEP110; AltName: Full=IAP100; AltName: Full=Translocon at the inner envelope membrane of chloroplasts 110; Flags: Precursor;	A0A8B8JTE9_ABRPR SubName: Full=protein TIC110, chloroplastic-like {ECO:0000313|RefSeq:XP_027334604.1};	--	GO:0009706,chloroplast inner membrane; GO:0016021,integral component of membrane; GO:0015031,protein transport; GO:0006810,transport; GO:0008104,protein localization; GO:0008150,biological_process; GO:0009987,cellular process; GO:0033036,macromolecule localization; GO:0045184,establishment of protein localization; GO:0051179,localization; GO:0051234,establishment of localization; GO:0051641,cellu…	Chloroplast envelope transporter	--	--	--
Cluster-10338.0	1022	--	--	--	--	--	--	--	--	--	--	--
Cluster-10339.0	657	--	--	hypothetical protein E2542_SST02693 [Spatholobus suberectus]	--	A0A371GSN0_MUCPR SubName: Full=Uncharacterized protein {ECO:0000313|EMBL:RDX93549.1}; Flags: Fragment;	--	--	--	--	--	--
Cluster-1034.0	491	--	--	--	--	--	--	--	--	--	--	--
Cluster-10340.0	333	--	--	--	--	--	--	--	--	--	--	--
Cluster-10341.0	651	K23136 fraxetin 5-hydroxylase [EC:1.14.14.164] | (RefSeq) cytochrome P450 CYP82D47-like (A)	ko00999: Biosynthesis of various plant secondary metabolites; ko01110: Biosynthesis of secondary metabolites	cytochrome P450 CYP82D47 [Cucumis sativus]	C82D6_SINHE RecName: Full=Demethylepipodophyllotoxin synthase {ECO:0000303|PubMed:26359402}; EC=1.14.14.132 {ECO:0000269|PubMed:26359402}; AltName: Full=Cytochrome P450 family 82 subfamily D polypeptide 61 {ECO:0000303|PubMed:26359402};	A0A0A0LGF6_CUCSA SubName: Full=Cytochrome P450 {ECO:0000313|EMBL:KGN59912.1};	Cytochrome P450 CYP2 subfamily	GO:0016021,integral component of membrane; GO:0020037,heme binding; GO:0005506,iron ion binding; GO:0004497,monooxygenase activity; GO:0016705,oxidoreductase activity, acting on paired donors, with incorporation or reduction of molecular oxygen; GO:0019438,aromatic compound biosynthetic process; GO:0009699,phenylpropanoid biosynthetic process; GO:0003674,molecular_function; GO:0005488,binding; GO…	Cytochrome P450	--	--	--
Cluster-10342.0	506	--	--	hypothetical protein JHK86_020268 [Glycine max]	FTSI1_ARATH RecName: Full=Probable inactive ATP-dependent zinc metalloprotease FTSHI 1, chloroplastic; Short=AtFTSHI1 {ECO:0000303|PubMed:12185496}; AltName: Full=Protein ACCUMULATION AND REPLICATION OF CHLOROPLASTS 1 {ECO:0000303|PubMed:16668963}; Short=Protein ARC1 {ECO:0000303|PubMed:16668963}; AltName: Full=Protein FTSH INACTIVE PROTEASE 1 {ECO:0000303|PubMed:12185496}; Flags: Precursor;	A0A314V1U2_PRUYE SubName: Full=Putative inactive ATP-dependent zinc metalloprotease FTSHI 1 chloroplastic {ECO:0000313|EMBL:PQM42902.1};	AAA+-type ATPase containing the peptidase M41 domain	GO:0009507,chloroplast; GO:0009941,chloroplast envelope; GO:0009706,chloroplast inner membrane; GO:0009534,chloroplast thylakoid; GO:0005829,cytosol; GO:0016021,integral component of membrane; GO:0009536,plastid; GO:0062091,Ycf2/FtsHi complex; GO:0005524,ATP binding; GO:0016887,ATP hydrolysis activity; GO:0004176,ATP-dependent peptidase activity; GO:0016464,chloroplast protein-transporting ATPase…	--	--	--	--
Cluster-10342.1	1080	--	--	probable inactive ATP-dependent zinc metalloprotease FTSHI 1, chloroplastic [Cicer arietinum]	FTSI1_ARATH RecName: Full=Probable inactive ATP-dependent zinc metalloprotease FTSHI 1, chloroplastic; Short=AtFTSHI1 {ECO:0000303|PubMed:12185496}; AltName: Full=Protein ACCUMULATION AND REPLICATION OF CHLOROPLASTS 1 {ECO:0000303|PubMed:16668963}; Short=Protein ARC1 {ECO:0000303|PubMed:16668963}; AltName: Full=Protein FTSH INACTIVE PROTEASE 1 {ECO:0000303|PubMed:12185496}; Flags: Precursor;	A0A1S2YFM3_CICAR SubName: Full=probable inactive ATP-dependent zinc metalloprotease FTSHI 1, chloroplastic {ECO:0000313|RefSeq:XP_004503606.1};	AAA+-type ATPase containing the peptidase M41 domain	GO:0009507,chloroplast; GO:0009941,chloroplast envelope; GO:0009706,chloroplast inner membrane; GO:0009534,chloroplast thylakoid; GO:0005829,cytosol; GO:0016021,integral component of membrane; GO:0009536,plastid; GO:0062091,Ycf2/FtsHi complex; GO:0005524,ATP binding; GO:0016887,ATP hydrolysis activity; GO:0004176,ATP-dependent peptidase activity; GO:0016464,chloroplast protein-transporting ATPase…	--	--	--	--
Cluster-10342.10	3500	K03798 cell division protease FtsH [EC:3.4.24.-] | (RefSeq) VAR2; FtsH extracellular protease family (A)	--	probable inactive ATP-dependent zinc metalloprotease FTSHI 1, chloroplastic [Medicago truncatula]	FTSI1_ARATH RecName: Full=Probable inactive ATP-dependent zinc metalloprotease FTSHI 1, chloroplastic; Short=AtFTSHI1 {ECO:0000303|PubMed:12185496}; AltName: Full=Protein ACCUMULATION AND REPLICATION OF CHLOROPLASTS 1 {ECO:0000303|PubMed:16668963}; Short=Protein ARC1 {ECO:0000303|PubMed:16668963}; AltName: Full=Protein FTSH INACTIVE PROTEASE 1 {ECO:0000303|PubMed:12185496}; Flags: Precursor;	A0A072TVP5_MEDTR SubName: Full=FTSH extracellular protease family protein {ECO:0000313|EMBL:KEH21246.1}; SubName: Full=Putative peptidase M41, ATPase, AAA-type, core, P-loop containing nucleoside triphosphate hydrolase {ECO:0000313|EMBL:RHN43485.1};	AAA+-type ATPase containing the peptidase M41 domain	GO:0009507,chloroplast; GO:0009941,chloroplast envelope; GO:0009706,chloroplast inner membrane; GO:0009534,chloroplast thylakoid; GO:0005829,cytosol; GO:0016021,integral component of membrane; GO:0009536,plastid; GO:0062091,Ycf2/FtsHi complex; GO:0005524,ATP binding; GO:0016887,ATP hydrolysis activity; GO:0004176,ATP-dependent peptidase activity; GO:0016464,chloroplast protein-transporting ATPase…	ATPase family associated with various cellular activities (AAA)	--	--	--
Cluster-10342.11	3663	K03798 cell division protease FtsH [EC:3.4.24.-] | (RefSeq) hypothetical protein (A)	--	probable inactive ATP-dependent zinc metalloprotease FTSHI 1, chloroplastic [Cicer arietinum]	FTSI1_ARATH RecName: Full=Probable inactive ATP-dependent zinc metalloprotease FTSHI 1, chloroplastic; Short=AtFTSHI1 {ECO:0000303|PubMed:12185496}; AltName: Full=Protein ACCUMULATION AND REPLICATION OF CHLOROPLASTS 1 {ECO:0000303|PubMed:16668963}; Short=Protein ARC1 {ECO:0000303|PubMed:16668963}; AltName: Full=Protein FTSH INACTIVE PROTEASE 1 {ECO:0000303|PubMed:12185496}; Flags: Precursor;	A0A1S2YFM3_CICAR SubName: Full=probable inactive ATP-dependent zinc metalloprotease FTSHI 1, chloroplastic {ECO:0000313|RefSeq:XP_004503606.1};	AAA+-type ATPase containing the peptidase M41 domain	GO:0009507,chloroplast; GO:0009941,chloroplast envelope; GO:0009706,chloroplast inner membrane; GO:0009534,chloroplast thylakoid; GO:0005829,cytosol; GO:0016021,integral component of membrane; GO:0009536,plastid; GO:0062091,Ycf2/FtsHi complex; GO:0005524,ATP binding; GO:0016887,ATP hydrolysis activity; GO:0004176,ATP-dependent peptidase activity; GO:0016464,chloroplast protein-transporting ATPase…	Peptidase family M41	--	--	--
Cluster-10342.12	2851	K03798 cell division protease FtsH [EC:3.4.24.-] | (RefSeq) hypothetical protein (A)	--	probable inactive ATP-dependent zinc metalloprotease FTSHI 1, chloroplastic [Medicago truncatula]	FTSI1_ARATH RecName: Full=Probable inactive ATP-dependent zinc metalloprotease FTSHI 1, chloroplastic; Short=AtFTSHI1 {ECO:0000303|PubMed:12185496}; AltName: Full=Protein ACCUMULATION AND REPLICATION OF CHLOROPLASTS 1 {ECO:0000303|PubMed:16668963}; Short=Protein ARC1 {ECO:0000303|PubMed:16668963}; AltName: Full=Protein FTSH INACTIVE PROTEASE 1 {ECO:0000303|PubMed:12185496}; Flags: Precursor;	A0A072TVP5_MEDTR SubName: Full=FTSH extracellular protease family protein {ECO:0000313|EMBL:KEH21246.1}; SubName: Full=Putative peptidase M41, ATPase, AAA-type, core, P-loop containing nucleoside triphosphate hydrolase {ECO:0000313|EMBL:RHN43485.1};	AAA+-type ATPase containing the peptidase M41 domain	GO:0009507,chloroplast; GO:0009941,chloroplast envelope; GO:0009706,chloroplast inner membrane; GO:0009534,chloroplast thylakoid; GO:0005829,cytosol; GO:0016021,integral component of membrane; GO:0009536,plastid; GO:0062091,Ycf2/FtsHi complex; GO:0005524,ATP binding; GO:0016887,ATP hydrolysis activity; GO:0004176,ATP-dependent peptidase activity; GO:0016464,chloroplast protein-transporting ATPase…	Peptidase family M41	--	--	--
Cluster-10342.13	595	--	--	probable inactive ATP-dependent zinc metalloprotease FTSHI 1, chloroplastic isoform X2 [Vigna radiata var. radiata]	FTSI1_ARATH RecName: Full=Probable inactive ATP-dependent zinc metalloprotease FTSHI 1, chloroplastic; Short=AtFTSHI1 {ECO:0000303|PubMed:12185496}; AltName: Full=Protein ACCUMULATION AND REPLICATION OF CHLOROPLASTS 1 {ECO:0000303|PubMed:16668963}; Short=Protein ARC1 {ECO:0000303|PubMed:16668963}; AltName: Full=Protein FTSH INACTIVE PROTEASE 1 {ECO:0000303|PubMed:12185496}; Flags: Precursor;	A0A3Q0F8U3_VIGRR SubName: Full=probable inactive ATP-dependent zinc metalloprotease FTSHI 1, chloroplastic isoform X2 {ECO:0000313|RefSeq:XP_022640006.1};	AAA+-type ATPase containing the peptidase M41 domain	GO:0009507,chloroplast; GO:0009941,chloroplast envelope; GO:0009706,chloroplast inner membrane; GO:0009534,chloroplast thylakoid; GO:0005829,cytosol; GO:0016021,integral component of membrane; GO:0009536,plastid; GO:0062091,Ycf2/FtsHi complex; GO:0005524,ATP binding; GO:0016887,ATP hydrolysis activity; GO:0004176,ATP-dependent peptidase activity; GO:0016464,chloroplast protein-transporting ATPase…	--	--	--	--
Cluster-10342.2	3327	K03798 cell division protease FtsH [EC:3.4.24.-] | (RefSeq) VAR2; FtsH extracellular protease family (A)	--	probable inactive ATP-dependent zinc metalloprotease FTSHI 1, chloroplastic [Cicer arietinum]	FTSI1_ARATH RecName: Full=Probable inactive ATP-dependent zinc metalloprotease FTSHI 1, chloroplastic; Short=AtFTSHI1 {ECO:0000303|PubMed:12185496}; AltName: Full=Protein ACCUMULATION AND REPLICATION OF CHLOROPLASTS 1 {ECO:0000303|PubMed:16668963}; Short=Protein ARC1 {ECO:0000303|PubMed:16668963}; AltName: Full=Protein FTSH INACTIVE PROTEASE 1 {ECO:0000303|PubMed:12185496}; Flags: Precursor;	A0A1S2YFM3_CICAR SubName: Full=probable inactive ATP-dependent zinc metalloprotease FTSHI 1, chloroplastic {ECO:0000313|RefSeq:XP_004503606.1};	AAA+-type ATPase containing the peptidase M41 domain	GO:0009507,chloroplast; GO:0009941,chloroplast envelope; GO:0009706,chloroplast inner membrane; GO:0009534,chloroplast thylakoid; GO:0005829,cytosol; GO:0016021,integral component of membrane; GO:0009536,plastid; GO:0062091,Ycf2/FtsHi complex; GO:0005524,ATP binding; GO:0016887,ATP hydrolysis activity; GO:0004176,ATP-dependent peptidase activity; GO:0016464,chloroplast protein-transporting ATPase…	ATPase family associated with various cellular activities (AAA)	--	--	--
Cluster-10342.3	2519	K03798 cell division protease FtsH [EC:3.4.24.-] | (RefSeq) LOW QUALITY PROTEIN: ATP-dependent zinc metalloprotease FTSH 6, chloroplastic-like (A)	--	probable inactive ATP-dependent zinc metalloprotease FTSHI 1, chloroplastic [Cicer arietinum]	FTSI1_ARATH RecName: Full=Probable inactive ATP-dependent zinc metalloprotease FTSHI 1, chloroplastic; Short=AtFTSHI1 {ECO:0000303|PubMed:12185496}; AltName: Full=Protein ACCUMULATION AND REPLICATION OF CHLOROPLASTS 1 {ECO:0000303|PubMed:16668963}; Short=Protein ARC1 {ECO:0000303|PubMed:16668963}; AltName: Full=Protein FTSH INACTIVE PROTEASE 1 {ECO:0000303|PubMed:12185496}; Flags: Precursor;	A0A1S2YFM3_CICAR SubName: Full=probable inactive ATP-dependent zinc metalloprotease FTSHI 1, chloroplastic {ECO:0000313|RefSeq:XP_004503606.1};	AAA+-type ATPase containing the peptidase M41 domain	GO:0009507,chloroplast; GO:0009941,chloroplast envelope; GO:0009706,chloroplast inner membrane; GO:0009534,chloroplast thylakoid; GO:0005829,cytosol; GO:0016021,integral component of membrane; GO:0009536,plastid; GO:0062091,Ycf2/FtsHi complex; GO:0005524,ATP binding; GO:0016887,ATP hydrolysis activity; GO:0004176,ATP-dependent peptidase activity; GO:0016464,chloroplast protein-transporting ATPase…	ATPase family associated with various cellular activities (AAA)	--	--	--
Cluster-10342.4	2164	K03798 cell division protease FtsH [EC:3.4.24.-] | (RefSeq) LOW QUALITY PROTEIN: ATP-dependent zinc metalloprotease FTSH 6, chloroplastic-like (A)	--	probable inactive ATP-dependent zinc metalloprotease FTSHI 1, chloroplastic [Cicer arietinum]	FTSI1_ARATH RecName: Full=Probable inactive ATP-dependent zinc metalloprotease FTSHI 1, chloroplastic; Short=AtFTSHI1 {ECO:0000303|PubMed:12185496}; AltName: Full=Protein ACCUMULATION AND REPLICATION OF CHLOROPLASTS 1 {ECO:0000303|PubMed:16668963}; Short=Protein ARC1 {ECO:0000303|PubMed:16668963}; AltName: Full=Protein FTSH INACTIVE PROTEASE 1 {ECO:0000303|PubMed:12185496}; Flags: Precursor;	A0A1S2YFM3_CICAR SubName: Full=probable inactive ATP-dependent zinc metalloprotease FTSHI 1, chloroplastic {ECO:0000313|RefSeq:XP_004503606.1};	AAA+-type ATPase containing the peptidase M41 domain	GO:0009507,chloroplast; GO:0009941,chloroplast envelope; GO:0009706,chloroplast inner membrane; GO:0009534,chloroplast thylakoid; GO:0005829,cytosol; GO:0016021,integral component of membrane; GO:0009536,plastid; GO:0062091,Ycf2/FtsHi complex; GO:0005524,ATP binding; GO:0016887,ATP hydrolysis activity; GO:0004176,ATP-dependent peptidase activity; GO:0016464,chloroplast protein-transporting ATPase…	ATPase family associated with various cellular activities (AAA)	--	--	--
Cluster-10342.5	3782	K03798 cell division protease FtsH [EC:3.4.24.-] | (RefSeq) VAR2; FtsH extracellular protease family (A)	--	FTSH extracellular protease family protein [Medicago truncatula]	FTSI1_ARATH RecName: Full=Probable inactive ATP-dependent zinc metalloprotease FTSHI 1, chloroplastic; Short=AtFTSHI1 {ECO:0000303|PubMed:12185496}; AltName: Full=Protein ACCUMULATION AND REPLICATION OF CHLOROPLASTS 1 {ECO:0000303|PubMed:16668963}; Short=Protein ARC1 {ECO:0000303|PubMed:16668963}; AltName: Full=Protein FTSH INACTIVE PROTEASE 1 {ECO:0000303|PubMed:12185496}; Flags: Precursor;	A0A072TUY3_MEDTR SubName: Full=FTSH extracellular protease family protein {ECO:0000313|EMBL:KEH21247.1};	AAA+-type ATPase containing the peptidase M41 domain	GO:0009507,chloroplast; GO:0009941,chloroplast envelope; GO:0009706,chloroplast inner membrane; GO:0009534,chloroplast thylakoid; GO:0005829,cytosol; GO:0016021,integral component of membrane; GO:0009536,plastid; GO:0062091,Ycf2/FtsHi complex; GO:0005524,ATP binding; GO:0016887,ATP hydrolysis activity; GO:0004176,ATP-dependent peptidase activity; GO:0016464,chloroplast protein-transporting ATPase…	ATPase family associated with various cellular activities (AAA)	--	--	--
Cluster-10342.6	3563	K03798 cell division protease FtsH [EC:3.4.24.-] | (RefSeq) hypothetical protein (A)	--	probable inactive ATP-dependent zinc metalloprotease FTSHI 1, chloroplastic [Cicer arietinum]	FTSI1_ARATH RecName: Full=Probable inactive ATP-dependent zinc metalloprotease FTSHI 1, chloroplastic; Short=AtFTSHI1 {ECO:0000303|PubMed:12185496}; AltName: Full=Protein ACCUMULATION AND REPLICATION OF CHLOROPLASTS 1 {ECO:0000303|PubMed:16668963}; Short=Protein ARC1 {ECO:0000303|PubMed:16668963}; AltName: Full=Protein FTSH INACTIVE PROTEASE 1 {ECO:0000303|PubMed:12185496}; Flags: Precursor;	A0A1S2YFM3_CICAR SubName: Full=probable inactive ATP-dependent zinc metalloprotease FTSHI 1, chloroplastic {ECO:0000313|RefSeq:XP_004503606.1};	AAA+-type ATPase containing the peptidase M41 domain	GO:0009507,chloroplast; GO:0009941,chloroplast envelope; GO:0009706,chloroplast inner membrane; GO:0009534,chloroplast thylakoid; GO:0005829,cytosol; GO:0016021,integral component of membrane; GO:0009536,plastid; GO:0062091,Ycf2/FtsHi complex; GO:0005524,ATP binding; GO:0016887,ATP hydrolysis activity; GO:0004176,ATP-dependent peptidase activity; GO:0016464,chloroplast protein-transporting ATPase…	Peptidase family M41	--	--	--
Cluster-10342.7	1193	--	--	probable inactive ATP-dependent zinc metalloprotease FTSHI 1, chloroplastic [Cicer arietinum]	FTSI1_ARATH RecName: Full=Probable inactive ATP-dependent zinc metalloprotease FTSHI 1, chloroplastic; Short=AtFTSHI1 {ECO:0000303|PubMed:12185496}; AltName: Full=Protein ACCUMULATION AND REPLICATION OF CHLOROPLASTS 1 {ECO:0000303|PubMed:16668963}; Short=Protein ARC1 {ECO:0000303|PubMed:16668963}; AltName: Full=Protein FTSH INACTIVE PROTEASE 1 {ECO:0000303|PubMed:12185496}; Flags: Precursor;	A0A1S2YFM3_CICAR SubName: Full=probable inactive ATP-dependent zinc metalloprotease FTSHI 1, chloroplastic {ECO:0000313|RefSeq:XP_004503606.1};	AAA+-type ATPase containing the peptidase M41 domain	GO:0009507,chloroplast; GO:0009941,chloroplast envelope; GO:0009706,chloroplast inner membrane; GO:0009534,chloroplast thylakoid; GO:0005829,cytosol; GO:0016021,integral component of membrane; GO:0009536,plastid; GO:0062091,Ycf2/FtsHi complex; GO:0005524,ATP binding; GO:0016887,ATP hydrolysis activity; GO:0004176,ATP-dependent peptidase activity; GO:0016464,chloroplast protein-transporting ATPase…	--	--	--	--
Cluster-10342.8	3629	K03798 cell division protease FtsH [EC:3.4.24.-] | (RefSeq) hypothetical protein (A)	--	probable inactive ATP-dependent zinc metalloprotease FTSHI 1, chloroplastic [Cicer arietinum]	FTSI1_ARATH RecName: Full=Probable inactive ATP-dependent zinc metalloprotease FTSHI 1, chloroplastic; Short=AtFTSHI1 {ECO:0000303|PubMed:12185496}; AltName: Full=Protein ACCUMULATION AND REPLICATION OF CHLOROPLASTS 1 {ECO:0000303|PubMed:16668963}; Short=Protein ARC1 {ECO:0000303|PubMed:16668963}; AltName: Full=Protein FTSH INACTIVE PROTEASE 1 {ECO:0000303|PubMed:12185496}; Flags: Precursor;	A0A1S2YFM3_CICAR SubName: Full=probable inactive ATP-dependent zinc metalloprotease FTSHI 1, chloroplastic {ECO:0000313|RefSeq:XP_004503606.1};	AAA+-type ATPase containing the peptidase M41 domain	GO:0009507,chloroplast; GO:0009941,chloroplast envelope; GO:0009706,chloroplast inner membrane; GO:0009534,chloroplast thylakoid; GO:0005829,cytosol; GO:0016021,integral component of membrane; GO:0009536,plastid; GO:0062091,Ycf2/FtsHi complex; GO:0005524,ATP binding; GO:0016887,ATP hydrolysis activity; GO:0004176,ATP-dependent peptidase activity; GO:0016464,chloroplast protein-transporting ATPase…	Peptidase family M41	--	--	--
Cluster-10342.9	3678	K03798 cell division protease FtsH [EC:3.4.24.-] | (RefSeq) VAR2; FtsH extracellular protease family (A)	--	probable inactive ATP-dependent zinc metalloprotease FTSHI 1, chloroplastic [Cicer arietinum]	FTSI1_ARATH RecName: Full=Probable inactive ATP-dependent zinc metalloprotease FTSHI 1, chloroplastic; Short=AtFTSHI1 {ECO:0000303|PubMed:12185496}; AltName: Full=Protein ACCUMULATION AND REPLICATION OF CHLOROPLASTS 1 {ECO:0000303|PubMed:16668963}; Short=Protein ARC1 {ECO:0000303|PubMed:16668963}; AltName: Full=Protein FTSH INACTIVE PROTEASE 1 {ECO:0000303|PubMed:12185496}; Flags: Precursor;	A0A1S2YFM3_CICAR SubName: Full=probable inactive ATP-dependent zinc metalloprotease FTSHI 1, chloroplastic {ECO:0000313|RefSeq:XP_004503606.1};	AAA+-type ATPase containing the peptidase M41 domain	GO:0009507,chloroplast; GO:0009941,chloroplast envelope; GO:0009706,chloroplast inner membrane; GO:0009534,chloroplast thylakoid; GO:0005829,cytosol; GO:0016021,integral component of membrane; GO:0009536,plastid; GO:0062091,Ycf2/FtsHi complex; GO:0005524,ATP binding; GO:0016887,ATP hydrolysis activity; GO:0004176,ATP-dependent peptidase activity; GO:0016464,chloroplast protein-transporting ATPase…	Peptidase family M41	--	--	--
Cluster-10343.0	784	K14332 photosystem I subunit PsaO | (RefSeq) photosystem I subunit O isoform X2 (A)	ko00195: Photosynthesis; ko01100: Metabolic pathways	photosystem I subunit O isoform X1 [Medicago truncatula]	PSAO_ARATH RecName: Full=Photosystem I subunit O; Short=PSI-O; Flags: Precursor;	I3SE13_MEDTR SubName: Full=Photosystem I subunit O {ECO:0000313|EMBL:KEH29825.1};	--	GO:0009507,chloroplast; GO:0009535,chloroplast thylakoid membrane; GO:0005576,extracellular region; GO:0016021,integral component of membrane; GO:0009522,photosystem I; GO:0009579,thylakoid; GO:0003729,mRNA binding; GO:0009768,photosynthesis, light harvesting in photosystem I; GO:0009767,photosynthetic electron transport chain; GO:0003674,molecular_function; GO:0003676,nucleic acid binding; GO:00…	--	--	--	--
Cluster-10344.0	438	K15382 solute carrier family 50 (sugar transporter) | (RefSeq) bidirectional sugar transporter SWEET12 (A)	--	bidirectional sugar transporter SWEET12 [Medicago truncatula]	SWT14_ORYSI RecName: Full=Bidirectional sugar transporter SWEET14; Short=OsSWEET14;	G7J3C8_MEDTR RecName: Full=Bidirectional sugar transporter SWEET {ECO:0000256|RuleBase:RU910715};	Multitransmembrane protein	GO:0005887,integral component of plasma membrane; GO:0008515,sucrose transmembrane transporter activity; GO:0051119,sugar transmembrane transporter activity; GO:0003674,molecular_function; GO:0005215,transporter activity; GO:0015144,carbohydrate transmembrane transporter activity; GO:0015154,disaccharide transmembrane transporter activity; GO:0015157,oligosaccharide transmembrane transporter acti…	Sugar efflux transporter for intercellular exchange	--	--	--
Cluster-10345.0	3602	K10730 ATP-dependent DNA helicase Q4 [EC:5.6.2.4] | (RefSeq) ATP-dependent DNA helicase Q-like 5 (A)	--	ATP-dependent DNA helicase Q-like 5 [Cicer arietinum]	RQL5_ARATH RecName: Full=ATP-dependent DNA helicase Q-like 5; EC=3.6.4.12; AltName: Full=RecQ-like protein 5; Short=AtRecQ5; Short=AtRecQl5;	A0A1S2YH64_CICAR RecName: Full=DNA helicase {ECO:0000256|ARBA:ARBA00012551}; EC=3.6.4.12 {ECO:0000256|ARBA:ARBA00012551};	ATP-dependent DNA helicase	GO:0005694,chromosome; GO:0005737,cytoplasm; GO:0005634,nucleus; GO:0043138,3'-5' DNA helicase activity; GO:0005524,ATP binding; GO:0016887,ATP hydrolysis activity; GO:0009378,four-way junction helicase activity; GO:0003676,nucleic acid binding; GO:0042631,cellular response to water deprivation; GO:0032508,DNA duplex unwinding; GO:0006310,DNA recombination; GO:0006281,DNA repair; GO:0006268,DNA u…	Helicase conserved C-terminal domain	--	--	--
Cluster-10346.0	579	--	--	--	--	--	--	--	--	--	--	--
Cluster-10347.0	509	--	--	--	--	--	--	--	Retrotransposon gag protein	--	--	--
Cluster-10348.0	1296	K01062 platelet-activating factor acetylhydrolase [EC:3.1.1.47] | (RefSeq) platelet-activating factor acetylhydrolase-like (A)	ko00565: Ether lipid metabolism; ko01100: Metabolic pathways	platelet-activating factor acetylhydrolase-like [Selaginella moellendorffii]	--	A0A061RHE1_9CHLO RecName: Full=1-alkyl-2-acetylglycerophosphocholine esterase {ECO:0000256|ARBA:ARBA00013201}; EC=3.1.1.47 {ECO:0000256|ARBA:ARBA00013201};	Phospholipase A2 (platelet-activating factor acetylhydrolase in humans)	GO:0003847,1-alkyl-2-acetylglycerophosphocholine esterase activity; GO:0016042,lipid catabolic process; GO:0003674,molecular_function; GO:0003824,catalytic activity; GO:0016787,hydrolase activity; GO:0016788,hydrolase activity, acting on ester bonds; GO:0052689,carboxylic ester hydrolase activity; GO:0006629,lipid metabolic process; GO:0008150,biological_process; GO:0008152,metabolic process; GO:…	Platelet-activating factor acetylhydrolase, isoform II	--	--	--
Cluster-10349.0	1227	--	--	--	--	--	--	--	--	--	--	--
Cluster-10349.1	822	--	--	--	--	--	--	--	--	--	--	--
Cluster-1035.0	435	--	--	--	--	--	--	--	--	--	--	--
Cluster-10350.0	734	--	--	hypothetical protein I3842_02G174900 [Carya illinoinensis]	C3H11_ORYSJ RecName: Full=Zinc finger CCCH domain-containing protein 11; Short=OsC3H11;	V7CGW8_PHAVU SubName: Full=Uncharacterized protein {ECO:0000313|EMBL:ESW29374.1};	Uncharacterized conserved protein, contains CCCH-type Zn-finger	GO:0005829,cytosol; GO:0003677,DNA binding; GO:0046872,metal ion binding; GO:0002181,cytoplasmic translation; GO:0003674,molecular_function; GO:0003676,nucleic acid binding; GO:0005488,binding; GO:0097159,organic cyclic compound binding; GO:1901363,heterocyclic compound binding; GO:0043167,ion binding; GO:0043169,cation binding; GO:0006412,translation; GO:0006518,peptide metabolic process; GO:000…	--	--	--	--
Cluster-10351.0	475	K09838 zeaxanthin epoxidase [EC:1.14.15.21] | (RefSeq) zeaxanthin epoxidase, chloroplastic-like (A)	ko00906: Carotenoid biosynthesis; ko01100: Metabolic pathways; ko01110: Biosynthesis of secondary metabolites	ZEP [Medicago sativa]	ABA2_PRUAR RecName: Full=Zeaxanthin epoxidase, chloroplastic; EC=1.14.15.21; AltName: Full=PA-ZE; Flags: Precursor;	A0A089GI24_MEDSA RecName: Full=Zeaxanthin epoxidase, chloroplastic {ECO:0000256|ARBA:ARBA00015103, ECO:0000256|PIRNR:PIRNR036989}; EC=1.14.15.21 {ECO:0000256|ARBA:ARBA00012097, ECO:0000256|PIRNR:PIRNR036989};	Kynurenine 3-monooxygenase and related flavoprotein monooxygenases	GO:0009507,chloroplast; GO:0016020,membrane; GO:0071949,FAD binding; GO:0052662,zeaxanthin epoxidase activity; GO:0009688,abscisic acid biosynthetic process; GO:0000166,nucleotide binding; GO:0003674,molecular_function; GO:0005488,binding; GO:0036094,small molecule binding; GO:0043167,ion binding; GO:0043168,anion binding; GO:0050660,flavin adenine dinucleotide binding; GO:0097159,organic cyclic …	FAD binding domain	--	--	--
Cluster-10352.0	552	K13448 calcium-binding protein CML | (RefSeq) putative calcium-binding protein CML19 (A)	ko04626: Plant-pathogen interaction	putative calcium-binding protein CML19 [Spatholobus suberectus]	CML19_ORYSJ RecName: Full=Putative calcium-binding protein CML19; AltName: Full=Calmodulin-like protein 19;	A0A6J5XEK9_PRUAR SubName: Full=Uncharacterized protein {ECO:0000313|EMBL:CAB4310933.1};	Calmodulin and related proteins (EF-Hand superfamily)	GO:0005509,calcium ion binding; GO:0030234,enzyme regulator activity; GO:0003674,molecular_function; GO:0005488,binding; GO:0043167,ion binding; GO:0043169,cation binding; GO:0046872,metal ion binding; GO:0098772,molecular function regulator activity	EF hand	--	--	--
Cluster-10353.0	446	--	--	DNA-directed RNA polymerase II [Trifolium medium]	--	A0A392NE48_9FABA SubName: Full=DNA-directed RNA polymerase II {ECO:0000313|EMBL:MCH98100.1}; Flags: Fragment;	--	GO:0000428,DNA-directed RNA polymerase complex; GO:0005575,cellular_component; GO:0030880,RNA polymerase complex; GO:0032991,protein-containing complex; GO:0061695,transferase complex, transferring phosphorus-containing groups; GO:0140535,intracellular protein-containing complex; GO:1902494,catalytic complex; GO:1990234,transferase complex	--	--	--	--
Cluster-10354.0	451	--	--	pre-rRNA-processing protein ESF1-like [Medicago truncatula]	--	G7JNE8_MEDTR SubName: Full=Pre-rRNA-processing esf1-like protein {ECO:0000313|EMBL:AES89389.2};	Uncharacterized conserved protein	GO:0005730,nucleolus; GO:0003723,RNA binding; GO:0006364,rRNA processing; GO:0003674,molecular_function; GO:0003676,nucleic acid binding; GO:0005488,binding; GO:0097159,organic cyclic compound binding; GO:1901363,heterocyclic compound binding; GO:0006139,nucleobase-containing compound metabolic process; GO:0006396,RNA processing; GO:0006725,cellular aromatic compound metabolic process; GO:0006807…	NUC153 domain	--	--	--
Cluster-10355.0	1058	K10251 17beta-estradiol 17-dehydrogenase / very-long-chain 3-oxoacyl-CoA reductase [EC:1.1.1.62 1.1.1.330] | (RefSeq) very-long-chain 3-oxoacyl-CoA reductase 1-like (A)	ko00062: Fatty acid elongation; ko01040: Biosynthesis of unsaturated fatty acids; ko01100: Metabolic pathways; ko01110: Biosynthesis of secondary metabolites; ko01212: Fatty acid metabolism	very-long-chain 3-oxoacyl-CoA reductase 1-like [Abrus precatorius]	KCR1_ARATH RecName: Full=Very-long-chain 3-oxoacyl-CoA reductase 1; EC=1.1.1.330; AltName: Full=Beta-ketoacyl reductase 1; Short=AtKCR1; AltName: Full=Protein GLOSSY 8; Short=gl8At;	A0A8B8JZ32_ABRPR SubName: Full=very-long-chain 3-oxoacyl-CoA reductase 1-like {ECO:0000313|RefSeq:XP_027336720.1};	--	GO:0005783,endoplasmic reticulum; GO:0005789,endoplasmic reticulum membrane; GO:0016021,integral component of membrane; GO:0005739,mitochondrion; GO:0102339,3-oxo-arachidoyl-CoA reductase activity; GO:0102340,3-oxo-behenoyl-CoA reductase activity; GO:0102342,3-oxo-cerotoyl-CoA reductase activity; GO:0102341,3-oxo-lignoceroyl-CoA reductase activity; GO:0018454,acetoacetyl-CoA reductase activity; G…	short chain dehydrogenase	--	--	--
Cluster-10356.0	436	K14489 arabidopsis histidine kinase 2/3/4 (cytokinin receptor) [EC:2.7.13.3] | (RefSeq) uncharacterized protein LOC104421547 isoform X1 (A)	ko04075: Plant hormone signal transduction	disease resistance protein [Trifolium medium]	RGA3_SOLBU RecName: Full=Putative disease resistance protein RGA3; AltName: Full=Blight resistance protein B149; AltName: Full=RGA1-blb;	A0A392NUX4_9FABA SubName: Full=Disease resistance protein {ECO:0000313|EMBL:MCI03232.1}; Flags: Fragment;	Apoptotic ATPase	GO:0043531,ADP binding; GO:0005524,ATP binding; GO:0050832,defense response to fungus; GO:0000166,nucleotide binding; GO:0003674,molecular_function; GO:0005488,binding; GO:0017076,purine nucleotide binding; GO:0030554,adenyl nucleotide binding; GO:0032553,ribonucleotide binding; GO:0032555,purine ribonucleotide binding; GO:0032559,adenyl ribonucleotide binding; GO:0036094,small molecule binding; …	NB-ARC domain	--	--	--
Cluster-10357.0	567	--	--	--	--	--	--	--	--	--	--	--
Cluster-10358.0	416	--	--	--	--	--	--	--	--	--	--	--
Cluster-10359.0	2286	--	--	--	--	--	--	--	Macrophage colony stimulating factor-1 (CSF-1)	--	--	--
Cluster-1036.0	581	--	--	auxin response factor 6-like [Trifolium medium]	ARFH_ARATH RecName: Full=Auxin response factor 8; AltName: Full=Protein FRUIT WITHOUT FERTILIZATION;	A0A6M2EXT4_9ROSI RecName: Full=Auxin_resp domain-containing protein {ECO:0000259|Pfam:PF06507};	--	GO:0005634,nucleus; GO:0003700,DNA-binding transcription factor activity; GO:0000976,transcription cis-regulatory region binding; GO:0009734,auxin-activated signaling pathway; GO:0009908,flower development; GO:0010154,fruit development; GO:0009733,response to auxin; GO:0003674,molecular_function; GO:0140110,transcription regulator activity; GO:0001067,transcription regulatory region nucleic acid …	--	--	--	--
Cluster-10360.0	1095	K15040 voltage-dependent anion channel protein 2 | (RefSeq) mitochondrial outer membrane protein porin of 36 kDa (A)	--	mitochondrial outer membrane protein porin of 36 kDa [Medicago truncatula]	VDAC2_SOLTU RecName: Full=Mitochondrial outer membrane protein porin of 36 kDa; AltName: Full=POM 36; AltName: Full=Voltage-dependent anion-selective channel protein; Short=VDAC;	B7FKJ5_MEDTR SubName: Full=Porin/voltage-dependent anion-selective channel protein {ECO:0000313|EMBL:KEH19832.1}; SubName: Full=Putative Porin domain-containing protein {ECO:0000313|EMBL:RHN41117.1};	Porin/voltage-dependent anion-selective channel protein	GO:0005741,mitochondrial outer membrane; GO:0046930,pore complex; GO:0015288,porin activity; GO:0008308,voltage-gated anion channel activity; GO:0003674,molecular_function; GO:0005215,transporter activity; GO:0015267,channel activity; GO:0022803,passive transmembrane transporter activity; GO:0022829,wide pore channel activity; GO:0022857,transmembrane transporter activity; GO:0005216,ion channel …	Eukaryotic porin	--	--	--
Cluster-10361.0	774	no KO assigned | (RefSeq) ATP-dependent DNA helicase PIF1-like (A)	--	ATP-dependent DNA helicase PIF1 [Trifolium medium]	--	A0A392LZZ4_9FABA RecName: Full=ATP-dependent DNA helicase {ECO:0000256|RuleBase:RU363044}; EC=3.6.4.12 {ECO:0000256|RuleBase:RU363044};	DNA helicase PIF1/RRM3	GO:0005524,ATP binding; GO:0016887,ATP hydrolysis activity; GO:0003678,DNA helicase activity; GO:0006310,DNA recombination; GO:0006281,DNA repair; GO:0000723,telomere maintenance; GO:0000166,nucleotide binding; GO:0003674,molecular_function; GO:0005488,binding; GO:0017076,purine nucleotide binding; GO:0030554,adenyl nucleotide binding; GO:0032553,ribonucleotide binding; GO:0032555,purine ribonucl…	PIF1-like helicase	--	--	--
Cluster-10362.0	706	K01251 adenosylhomocysteinase [EC:3.13.2.1] | (RefSeq) adenosylhomocysteinase 1 (A)	ko00270: Cysteine and methionine metabolism; ko01100: Metabolic pathways	hypothetical protein Csa_006372 [Cucumis sativus]	SAHH1_ARATH RecName: Full=Adenosylhomocysteinase 1 {ECO:0000303|PubMed:15659630}; Short=AdoHcyase 1 {ECO:0000303|PubMed:15659630}; EC=3.3.1.1 {ECO:0000269|PubMed:15659630}; AltName: Full=Protein EMBRYO DEFECTIVE 1395 {ECO:0000303|PubMed:15266054}; AltName: Full=Protein HOMOLOGY-DEPENDENT GENE SILENCING 1 {ECO:0000303|PubMed:15659630}; AltName: Full=S-adenosyl-L-homocysteine hydrolase 1 {ECO:00003…	A0A5D3DDB7_CUCME RecName: Full=Adenosylhomocysteinase {ECO:0000256|ARBA:ARBA00012685, ECO:0000256|RuleBase:RU000548}; EC=3.3.1.1 {ECO:0000256|ARBA:ARBA00012685, ECO:0000256|RuleBase:RU000548};	S-adenosylhomocysteine hydrolase	GO:0005829,cytosol; GO:0000325,plant-type vacuole; GO:0005886,plasma membrane; GO:0009506,plasmodesma; GO:0005773,vacuole; GO:0004013,adenosylhomocysteinase activity; GO:0005507,copper ion binding; GO:0003729,mRNA binding; GO:0006346,DNA methylation-dependent heterochromatin formation; GO:0009793,embryo development ending in seed dormancy; GO:0006730,one-carbon metabolic process; GO:0016441,post-…	S-adenosyl-L-homocysteine hydrolase	--	--	--
Cluster-10363.0	1190	K18447 ADP-sugar diphosphatase [EC:3.6.1.21] | (RefSeq) nudix hydrolase 14, chloroplastic-like (A)	ko00051: Fructose and mannose metabolism; ko00230: Purine metabolism; ko00500: Starch and sucrose metabolism; ko01100: Metabolic pathways; ko01110: Biosynthesis of secondary metabolites	nudix hydrolase 25 [Trifolium pratense]	NUD25_ARATH RecName: Full=Nudix hydrolase 25 {ECO:0000303|PubMed:18345354, ECO:0000303|PubMed:18815383}; Short=AtNUDT25 {ECO:0000303|PubMed:18345354}; Short=AtNUDX25 {ECO:0000303|PubMed:18345354, ECO:0000303|PubMed:18815383}; EC=3.6.1.17 {ECO:0000269|PubMed:18345354}; AltName: Full=Bis(5'-nucleosyl)-tetraphosphatase (asymmetrical) {ECO:0000303|PubMed:18345354};	A0A1S2Y2I5_CICAR SubName: Full=nudix hydrolase 25 {ECO:0000313|RefSeq:XP_004498300.1};	--	GO:0009507,chloroplast; GO:0034432,bis(5'-adenosyl)-pentaphosphatase activity; GO:0004081,bis(5'-nucleosyl)-tetraphosphatase (asymmetrical) activity; GO:0008893,guanosine-3',5'-bis(diphosphate) 3'-diphosphatase activity; GO:0046872,metal ion binding; GO:0015967,diadenosine tetraphosphate catabolic process; GO:0006753,nucleoside phosphate metabolic process; GO:0019693,ribose phosphate metabolic pr…	NUDIX domain	--	--	--
Cluster-10364.0	617	--	--	Long chain acyl-CoA synthetase 2, partial [Mucuna pruriens]	--	A0A371GUM8_MUCPR RecName: Full=Long-chain-fatty-acid--CoA ligase {ECO:0000256|ARBA:ARBA00026121, ECO:0000256|RuleBase:RU369030}; EC=6.2.1.3 {ECO:0000256|ARBA:ARBA00026121, ECO:0000256|RuleBase:RU369030}; Flags: Fragment;	--	GO:0005524,ATP binding; GO:0004467,long-chain fatty acid-CoA ligase activity; GO:0000166,nucleotide binding; GO:0003674,molecular_function; GO:0005488,binding; GO:0017076,purine nucleotide binding; GO:0030554,adenyl nucleotide binding; GO:0032553,ribonucleotide binding; GO:0032555,purine ribonucleotide binding; GO:0032559,adenyl ribonucleotide binding; GO:0035639,purine ribonucleoside triphosphat…	--	--	--	--
Cluster-10365.0	540	K01858 myo-inositol-1-phosphate synthase [EC:5.5.1.4] | (RefSeq) inositol-3-phosphate synthase (A)	ko00562: Inositol phosphate metabolism; ko01100: Metabolic pathways; ko01110: Biosynthesis of secondary metabolites	inositol-3-phosphate synthase [Medicago truncatula]	INO1_TOBAC RecName: Full=Inositol-3-phosphate synthase; Short=MIP synthase; EC=5.5.1.4; AltName: Full=Myo-inositol 1-phosphate synthase; Short=IPS; Short=MI-1-P synthase;	G7LAD5_MEDTR RecName: Full=Inositol-3-phosphate synthase {ECO:0000256|ARBA:ARBA00012125}; EC=5.5.1.4 {ECO:0000256|ARBA:ARBA00012125};	Myo-inositol-1-phosphate synthase	GO:0005737,cytoplasm; GO:0004512,inositol-3-phosphate synthase activity; GO:0006021,inositol biosynthetic process; GO:0008654,phospholipid biosynthetic process; GO:0003674,molecular_function; GO:0003824,catalytic activity; GO:0016853,isomerase activity; GO:0016872,intramolecular lyase activity; GO:0005975,carbohydrate metabolic process; GO:0006020,inositol metabolic process; GO:0006066,alcohol me…	Myo-inositol-1-phosphate synthase	--	--	--
Cluster-10365.1	387	--	--	--	--	--	--	--	--	--	--	--
Cluster-10365.10	442	K05666 ATP-binding cassette, subfamily C (CFTR/MRP), member 2 | (RefSeq) ABC transporter C family member 14-like (A)	ko02010: ABC transporters	ABC transporter C family member 14-like [Quercus lobata]	AB14C_ARATH RecName: Full=ABC transporter C family member 14; Short=ABC transporter ABCC.14; Short=AtABCC14; EC=7.6.2.2; AltName: Full=ATP-energized glutathione S-conjugate pump 10; AltName: Full=Glutathione S-conjugate-transporting ATPase 10; AltName: Full=Multidrug resistance-associated protein 10;	A0A7N2N331_QUELO RecName: Full=ABC-type xenobiotic transporter {ECO:0000256|ARBA:ARBA00012191}; EC=7.6.2.2 {ECO:0000256|ARBA:ARBA00012191};	Multidrug resistance-associated protein/mitoxantrone resistance protein, ABC superfamily	GO:0005829,cytosol; GO:0005794,Golgi apparatus; GO:0016021,integral component of membrane; GO:0016020,membrane; GO:0000325,plant-type vacuole; GO:0005774,vacuolar membrane; GO:0005773,vacuole; GO:0008559,ABC-type xenobiotic transporter activity; GO:0005524,ATP binding; GO:0042626,ATPase-coupled transmembrane transporter activity; GO:0055085,transmembrane transport; GO:0003674,molecular_function; …	--	--	--	--
Cluster-10365.11	340	K05666 ATP-binding cassette, subfamily C (CFTR/MRP), member 2 | (RefSeq) ABC transporter C family member 14-like (A)	ko02010: ABC transporters	ABC transporter C family member 14-like [Quercus lobata]	AB14C_ARATH RecName: Full=ABC transporter C family member 14; Short=ABC transporter ABCC.14; Short=AtABCC14; EC=7.6.2.2; AltName: Full=ATP-energized glutathione S-conjugate pump 10; AltName: Full=Glutathione S-conjugate-transporting ATPase 10; AltName: Full=Multidrug resistance-associated protein 10;	A0A7N2N331_QUELO RecName: Full=ABC-type xenobiotic transporter {ECO:0000256|ARBA:ARBA00012191}; EC=7.6.2.2 {ECO:0000256|ARBA:ARBA00012191};	Multidrug resistance-associated protein/mitoxantrone resistance protein, ABC superfamily	GO:0005829,cytosol; GO:0005794,Golgi apparatus; GO:0016021,integral component of membrane; GO:0016020,membrane; GO:0000325,plant-type vacuole; GO:0005774,vacuolar membrane; GO:0005773,vacuole; GO:0008559,ABC-type xenobiotic transporter activity; GO:0005524,ATP binding; GO:0042626,ATPase-coupled transmembrane transporter activity; GO:0055085,transmembrane transport; GO:0003674,molecular_function; …	--	--	--	--
Cluster-10365.2	2042	K05665 ATP-binding cassette, subfamily C (CFTR/MRP), member 1 [EC:7.6.2.3] | (RefSeq) hypothetical protein (A)	ko02010: ABC transporters	gamete-like protein [Trifolium medium]	GEX2_ARATH RecName: Full=Protein GAMETE EXPRESSED 2;	A0A392MTF9_9FABA SubName: Full=Gamete-like protein {ECO:0000313|EMBL:MCH90603.1}; Flags: Fragment;	--	GO:0005887,integral component of plasma membrane; GO:0051015,actin filament binding; GO:0030036,actin cytoskeleton organization; GO:0061936,fusion of sperm to egg plasma membrane involved in double fertilization forming a zygote and endosperm; GO:0048235,pollen sperm cell differentiation; GO:0003674,molecular_function; GO:0003779,actin binding; GO:0005488,binding; GO:0005515,protein binding; GO:0…	--	--	--	--
Cluster-10365.3	901	K01858 myo-inositol-1-phosphate synthase [EC:5.5.1.4] | (RefSeq) inositol-3-phosphate synthase (A)	ko00562: Inositol phosphate metabolism; ko01100: Metabolic pathways; ko01110: Biosynthesis of secondary metabolites	low phytic acid1 [Zea mays]	INO1_MAIZE RecName: Full=Inositol-3-phosphate synthase; Short=MIP synthase; EC=5.5.1.4; AltName: Full=Myo-inositol 1-phosphate synthase; Short=IPS; Short=MI-1-P synthase;	A0A1D6JSL8_MAIZE RecName: Full=Inositol-3-phosphate synthase {ECO:0000256|ARBA:ARBA00012125}; EC=5.5.1.4 {ECO:0000256|ARBA:ARBA00012125}; AltName: Full=Myo-inositol 1-phosphate synthase {ECO:0000256|ARBA:ARBA00032949};	Myo-inositol-1-phosphate synthase	GO:0005737,cytoplasm; GO:0004512,inositol-3-phosphate synthase activity; GO:0006021,inositol biosynthetic process; GO:0008654,phospholipid biosynthetic process; GO:0003674,molecular_function; GO:0003824,catalytic activity; GO:0016853,isomerase activity; GO:0016872,intramolecular lyase activity; GO:0005975,carbohydrate metabolic process; GO:0006020,inositol metabolic process; GO:0006066,alcohol me…	Myo-inositol-1-phosphate synthase	--	--	--
Cluster-10365.4	901	K01858 myo-inositol-1-phosphate synthase [EC:5.5.1.4] | (RefSeq) inositol-3-phosphate synthase-like (A)	ko00562: Inositol phosphate metabolism; ko01100: Metabolic pathways; ko01110: Biosynthesis of secondary metabolites	low phytic acid1 [Zea mays]	INO1_MAIZE RecName: Full=Inositol-3-phosphate synthase; Short=MIP synthase; EC=5.5.1.4; AltName: Full=Myo-inositol 1-phosphate synthase; Short=IPS; Short=MI-1-P synthase;	A0A1D6JSL8_MAIZE RecName: Full=Inositol-3-phosphate synthase {ECO:0000256|ARBA:ARBA00012125}; EC=5.5.1.4 {ECO:0000256|ARBA:ARBA00012125}; AltName: Full=Myo-inositol 1-phosphate synthase {ECO:0000256|ARBA:ARBA00032949};	Myo-inositol-1-phosphate synthase	GO:0005737,cytoplasm; GO:0004512,inositol-3-phosphate synthase activity; GO:0006021,inositol biosynthetic process; GO:0008654,phospholipid biosynthetic process; GO:0003674,molecular_function; GO:0003824,catalytic activity; GO:0016853,isomerase activity; GO:0016872,intramolecular lyase activity; GO:0005975,carbohydrate metabolic process; GO:0006020,inositol metabolic process; GO:0006066,alcohol me…	Myo-inositol-1-phosphate synthase	--	--	--
Cluster-10365.5	779	K01858 myo-inositol-1-phosphate synthase [EC:5.5.1.4] | (RefSeq) inositol-3-phosphate synthase (A)	ko00562: Inositol phosphate metabolism; ko01100: Metabolic pathways; ko01110: Biosynthesis of secondary metabolites	inositol-3-phosphate synthase-like protein, partial [Trifolium pratense]	INO1_NICPA RecName: Full=Inositol-3-phosphate synthase; Short=MIP synthase; EC=5.5.1.4; AltName: Full=Myo-inositol 1-phosphate synthase; Short=IPS; Short=MI-1-P synthase;	A0A2K3KZZ5_TRIPR RecName: Full=Inositol-3-phosphate synthase {ECO:0000256|ARBA:ARBA00012125}; EC=5.5.1.4 {ECO:0000256|ARBA:ARBA00012125}; Flags: Fragment;	Myo-inositol-1-phosphate synthase	GO:0005737,cytoplasm; GO:0004512,inositol-3-phosphate synthase activity; GO:0006021,inositol biosynthetic process; GO:0008654,phospholipid biosynthetic process; GO:0003674,molecular_function; GO:0003824,catalytic activity; GO:0016853,isomerase activity; GO:0016872,intramolecular lyase activity; GO:0005975,carbohydrate metabolic process; GO:0006020,inositol metabolic process; GO:0006066,alcohol me…	Myo-inositol-1-phosphate synthase	--	--	--
Cluster-10365.6	1302	K01858 myo-inositol-1-phosphate synthase [EC:5.5.1.4] | (RefSeq) inositol-3-phosphate synthase (A)	ko00562: Inositol phosphate metabolism; ko01100: Metabolic pathways; ko01110: Biosynthesis of secondary metabolites	myo-inositol 1-phosphate synthase [Medicago truncatula]	INO1_NICPA RecName: Full=Inositol-3-phosphate synthase; Short=MIP synthase; EC=5.5.1.4; AltName: Full=Myo-inositol 1-phosphate synthase; Short=IPS; Short=MI-1-P synthase;	G7J4B7_MEDTR RecName: Full=Inositol-3-phosphate synthase {ECO:0000256|ARBA:ARBA00012125}; EC=5.5.1.4 {ECO:0000256|ARBA:ARBA00012125};	Myo-inositol-1-phosphate synthase	GO:0005737,cytoplasm; GO:0004512,inositol-3-phosphate synthase activity; GO:0006021,inositol biosynthetic process; GO:0008654,phospholipid biosynthetic process; GO:0003674,molecular_function; GO:0003824,catalytic activity; GO:0016853,isomerase activity; GO:0016872,intramolecular lyase activity; GO:0005975,carbohydrate metabolic process; GO:0006020,inositol metabolic process; GO:0006066,alcohol me…	Myo-inositol-1-phosphate synthase	--	--	--
Cluster-10365.7	1904	K01858 myo-inositol-1-phosphate synthase [EC:5.5.1.4] | (RefSeq) inositol-3-phosphate synthase (A)	ko00562: Inositol phosphate metabolism; ko01100: Metabolic pathways; ko01110: Biosynthesis of secondary metabolites	inositol-3-phosphate synthase [Cajanus cajan]	INO1_TOBAC RecName: Full=Inositol-3-phosphate synthase; Short=MIP synthase; EC=5.5.1.4; AltName: Full=Myo-inositol 1-phosphate synthase; Short=IPS; Short=MI-1-P synthase;	A0A151RRN4_CAJCA RecName: Full=Inositol-3-phosphate synthase {ECO:0000256|ARBA:ARBA00012125}; EC=5.5.1.4 {ECO:0000256|ARBA:ARBA00012125};	Myo-inositol-1-phosphate synthase	GO:0005737,cytoplasm; GO:0004512,inositol-3-phosphate synthase activity; GO:0006021,inositol biosynthetic process; GO:0008654,phospholipid biosynthetic process; GO:0003674,molecular_function; GO:0003824,catalytic activity; GO:0016853,isomerase activity; GO:0016872,intramolecular lyase activity; GO:0005975,carbohydrate metabolic process; GO:0006020,inositol metabolic process; GO:0006066,alcohol me…	Myo-inositol-1-phosphate synthase	--	--	--
Cluster-10365.8	829	K01858 myo-inositol-1-phosphate synthase [EC:5.5.1.4] | (RefSeq) inositol-3-phosphate synthase-like (A)	ko00562: Inositol phosphate metabolism; ko01100: Metabolic pathways; ko01110: Biosynthesis of secondary metabolites	hypothetical protein PVAP13_9NG821000 [Panicum virgatum]	INO1_MAIZE RecName: Full=Inositol-3-phosphate synthase; Short=MIP synthase; EC=5.5.1.4; AltName: Full=Myo-inositol 1-phosphate synthase; Short=IPS; Short=MI-1-P synthase;	A0A1B6QPZ0_SORBI RecName: Full=Inositol-3-phosphate synthase {ECO:0000256|ARBA:ARBA00012125}; EC=5.5.1.4 {ECO:0000256|ARBA:ARBA00012125}; AltName: Full=Myo-inositol 1-phosphate synthase {ECO:0000256|ARBA:ARBA00032949};	Myo-inositol-1-phosphate synthase	GO:0005737,cytoplasm; GO:0004512,inositol-3-phosphate synthase activity; GO:0006021,inositol biosynthetic process; GO:0008654,phospholipid biosynthetic process; GO:0003674,molecular_function; GO:0003824,catalytic activity; GO:0016853,isomerase activity; GO:0016872,intramolecular lyase activity; GO:0005975,carbohydrate metabolic process; GO:0006020,inositol metabolic process; GO:0006066,alcohol me…	Protein of unknown function (DUF3153)	--	--	--
Cluster-10365.9	448	K05666 ATP-binding cassette, subfamily C (CFTR/MRP), member 2 | (RefSeq) ABC transporter C family member 14-like (A)	ko02010: ABC transporters	ABC transporter C family member 14-like [Quercus lobata]	AB14C_ARATH RecName: Full=ABC transporter C family member 14; Short=ABC transporter ABCC.14; Short=AtABCC14; EC=7.6.2.2; AltName: Full=ATP-energized glutathione S-conjugate pump 10; AltName: Full=Glutathione S-conjugate-transporting ATPase 10; AltName: Full=Multidrug resistance-associated protein 10;	A0A7N2N331_QUELO RecName: Full=ABC-type xenobiotic transporter {ECO:0000256|ARBA:ARBA00012191}; EC=7.6.2.2 {ECO:0000256|ARBA:ARBA00012191};	Multidrug resistance-associated protein/mitoxantrone resistance protein, ABC superfamily	GO:0005829,cytosol; GO:0005794,Golgi apparatus; GO:0016021,integral component of membrane; GO:0016020,membrane; GO:0000325,plant-type vacuole; GO:0005774,vacuolar membrane; GO:0005773,vacuole; GO:0008559,ABC-type xenobiotic transporter activity; GO:0005524,ATP binding; GO:0042626,ATPase-coupled transmembrane transporter activity; GO:0055085,transmembrane transport; GO:0003674,molecular_function; …	--	--	--	--
Cluster-10366.0	641	K13508 glycerol-3-phosphate acyltransferase [EC:2.3.1.15 2.3.1.198] | (RefSeq) probable glycerol-3-phosphate acyltransferase 8 (A)	ko00561: Glycerolipid metabolism; ko00564: Glycerophospholipid metabolism; ko01100: Metabolic pathways; ko01110: Biosynthesis of secondary metabolites	probable glycerol-3-phosphate acyltransferase 8 [Cucumis sativus]	GPAT8_ARATH RecName: Full=Probable glycerol-3-phosphate acyltransferase 8; EC=2.3.1.15;	A0A0A0K852_CUCSA RecName: Full=PlsC domain-containing protein {ECO:0000259|SMART:SM00563};	--	GO:0005783,endoplasmic reticulum; GO:0016021,integral component of membrane; GO:0016020,membrane; GO:0090447,glycerol-3-phosphate 2-O-acyltransferase activity; GO:0004366,glycerol-3-phosphate O-acyltransferase activity; GO:0016791,phosphatase activity; GO:0102420,sn-1-glycerol-3-phosphate C16:0-DCA-CoA acyl transferase activity; GO:0016024,CDP-diacylglycerol biosynthetic process; GO:0010143,cutin…	haloacid dehalogenase-like hydrolase	--	--	--
Cluster-10367.0	825	K18443 golgi-specific brefeldin A-resistance guanine nucleotide exchange factor 1 | (RefSeq) ARF guanine-nucleotide exchange factor GNL2 (A)	ko04144: Endocytosis	Retrovirus-related Pol polyprotein from transposon TNT 1-94, partial [Glycine soja]	POLR2_ARATH RecName: Full=Retrovirus-related Pol polyprotein from transposon RE2; AltName: Full=Retro element 2 {ECO:0000303|PubMed:10689195}; Short=AtRE2 {ECO:0000303|PubMed:10689195}; Includes: RecName: Full=Protease RE2; EC=3.4.23.-; Includes: RecName: Full=Reverse transcriptase RE2; EC=2.7.7.49; Includes: RecName: Full=Endonuclease RE2;	A0A151SEK6_CAJCA SubName: Full=Retrovirus-related Pol polyprotein from transposon TNT 1-94 {ECO:0000313|EMBL:KYP53274.1};	FOG: Transposon-encoded proteins with TYA, reverse transcriptase, integrase domains in various combinations	GO:0004190,aspartic-type endopeptidase activity; GO:0004519,endonuclease activity; GO:0046872,metal ion binding; GO:0003676,nucleic acid binding; GO:0003964,RNA-directed DNA polymerase activity; GO:0015074,DNA integration; GO:0006310,DNA recombination; GO:0006508,proteolysis; GO:0003674,molecular_function; GO:0003824,catalytic activity; GO:0004175,endopeptidase activity; GO:0008233,peptidase acti…	Reverse transcriptase (RNA-dependent DNA polymerase)	--	--	--
Cluster-10368.0	1875	K06943 nucleolar GTP-binding protein | (RefSeq) uncharacterized protein LOC108835530 (A)	ko03008: Ribosome biogenesis in eukaryotes	hypothetical protein TSUD_224300 [Trifolium subterraneum]	RNHX1_ARATH RecName: Full=Putative ribonuclease H protein At1g65750; EC=3.1.26.4;	A0A2Z6N471_TRISU SubName: Full=Uncharacterized protein {ECO:0000313|EMBL:GAU26239.1};	FOG: Reverse transcriptase	GO:0046872,metal ion binding; GO:0003676,nucleic acid binding; GO:0004523,RNA-DNA hybrid ribonuclease activity; GO:0003674,molecular_function; GO:0005488,binding; GO:0043167,ion binding; GO:0043169,cation binding; GO:0097159,organic cyclic compound binding; GO:1901363,heterocyclic compound binding; GO:0003824,catalytic activity; GO:0004518,nuclease activity; GO:0004519,endonuclease activity; GO:0…	Reverse transcriptase (RNA-dependent DNA polymerase)	--	--	--
Cluster-10369.0	1579	K15631 molybdenum cofactor sulfurtransferase [EC:2.8.1.9] | (RefSeq) molybdenum cofactor sulfurase-like isoform X1 (A)	ko00790: Folate biosynthesis; ko01100: Metabolic pathways	molybdenum cofactor sulfurase [Medicago truncatula]	MOCOS_SOLLC RecName: Full=Molybdenum cofactor sulfurase {ECO:0000255|HAMAP-Rule:MF_03050}; Short=MCS {ECO:0000255|HAMAP-Rule:MF_03050}; Short=MOS {ECO:0000255|HAMAP-Rule:MF_03050}; Short=MoCo sulfurase {ECO:0000255|HAMAP-Rule:MF_03050}; EC=2.8.1.9 {ECO:0000255|HAMAP-Rule:MF_03050}; AltName: Full=Molybdenum cofactor sulfurtransferase {ECO:0000255|HAMAP-Rule:MF_03050};	A0A072UPS3_MEDTR SubName: Full=Molybdenum cofactor sulfurase-like protein {ECO:0000313|EMBL:KEH31697.1}; SubName: Full=Putative molybdenum cofactor sulfurtransferase {ECO:0000313|EMBL:RHN63338.1}; EC=2.8.1.9 {ECO:0000313|EMBL:RHN63338.1};	Molybdenum cofactor sulfurase	GO:0016829,lyase activity; GO:0008265,Mo-molybdopterin cofactor sulfurase activity; GO:0102867,molybdenum cofactor sulfurtransferase activity; GO:0030151,molybdenum ion binding; GO:0030170,pyridoxal phosphate binding; GO:0006777,Mo-molybdopterin cofactor biosynthetic process; GO:0003674,molecular_function; GO:0003824,catalytic activity; GO:0016740,transferase activity; GO:0016782,transferase acti…	--	--	--	--
Cluster-1037.0	593	--	--	--	--	--	--	--	--	--	--	--
Cluster-10370.0	479	--	--	--	--	--	--	--	--	--	--	--
Cluster-10371.0	1604	K22382 WD repeat-containing protein 26 | (RefSeq) WD repeat-containing protein 26 homolog (A)	--	Growth-regulating factor 3, partial [Mucuna pruriens]	GRF4_ARATH RecName: Full=Growth-regulating factor 4; Short=AtGRF4; AltName: Full=Transcription activator GRF4;	A0A371GGZ0_MUCPR RecName: Full=Growth-regulating factor {ECO:0000256|RuleBase:RU367127}; Flags: Fragment;	--	GO:0005634,nucleus; GO:0005524,ATP binding; GO:0048366,leaf development; GO:0006355,regulation of DNA-templated transcription; GO:0006351,DNA-templated transcription; GO:0000166,nucleotide binding; GO:0003674,molecular_function; GO:0005488,binding; GO:0017076,purine nucleotide binding; GO:0030554,adenyl nucleotide binding; GO:0032553,ribonucleotide binding; GO:0032555,purine ribonucleotide bindin…	WRC	GRF	TF	GRF
Cluster-10372.0	1257	K24976 Trk/Ktr/HKT type cation transporter | (RefSeq) cation transporter HKT1;3-like (A)	--	cation transporter HKT1;3-like [Pisum sativum]	HKT13_ORYSJ RecName: Full=Cation transporter HKT1;3 {ECO:0000303|PubMed:16809061}; Short=OsHKT1;3 {ECO:0000303|PubMed:16809061}; AltName: Full=Cation transporter HKT6 {ECO:0000303|PubMed:12795699}; Short=OsHKT6 {ECO:0000303|PubMed:12795699};	A0A7H1JNK4_VICFA SubName: Full=High-affinity K+ transporter {ECO:0000313|EMBL:QNT13192.1};	Na+/K+ transporter	GO:0016021,integral component of membrane; GO:0005886,plasma membrane; GO:0008324,cation transmembrane transporter activity; GO:0006813,potassium ion transport; GO:0003674,molecular_function; GO:0005215,transporter activity; GO:0015075,ion transmembrane transporter activity; GO:0022857,transmembrane transporter activity; GO:0006810,transport; GO:0006811,ion transport; GO:0006812,cation transport;…	Cation transport protein	--	--	--
Cluster-10373.0	1257	K26731 K+:H+ antiporter | (RefSeq) cation/H(+) antiporter 15-like (A)	--	Retrovirus-related Pol polyprotein from transposon TNT 1-94, partial [Cajanus cajan]	--	A0A151UD30_CAJCA SubName: Full=Retrovirus-related Pol polyprotein from transposon TNT 1-94 {ECO:0000313|EMBL:KYP77193.1}; Flags: Fragment;	FOG: Transposon-encoded proteins with TYA, reverse transcriptase, integrase domains in various combinations	GO:0003676,nucleic acid binding; GO:0015074,DNA integration; GO:0003674,molecular_function; GO:0005488,binding; GO:0097159,organic cyclic compound binding; GO:1901363,heterocyclic compound binding; GO:0006139,nucleobase-containing compound metabolic process; GO:0006259,DNA metabolic process; GO:0006725,cellular aromatic compound metabolic process; GO:0006807,nitrogen compound metabolic process; G…	--	--	--	--
Cluster-10373.1	1273	K26731 K+:H+ antiporter | (RefSeq) cation/H(+) antiporter 15-like (A)	--	Retrovirus-related Pol polyprotein from transposon TNT 1-94, partial [Cajanus cajan]	--	A0A151UBQ7_CAJCA SubName: Full=Retrovirus-related Pol polyprotein from transposon TNT 1-94 {ECO:0000313|EMBL:KYP76714.1}; Flags: Fragment;	FOG: Transposon-encoded proteins with TYA, reverse transcriptase, integrase domains in various combinations	GO:0003676,nucleic acid binding; GO:0015074,DNA integration; GO:0003674,molecular_function; GO:0005488,binding; GO:0097159,organic cyclic compound binding; GO:1901363,heterocyclic compound binding; GO:0006139,nucleobase-containing compound metabolic process; GO:0006259,DNA metabolic process; GO:0006725,cellular aromatic compound metabolic process; GO:0006807,nitrogen compound metabolic process; G…	--	--	--	--
Cluster-10374.0	276	K09338 homeobox-leucine zipper protein | (RefSeq) homeobox-leucine zipper protein ATHB-6-like (A)	--	homeobox-leucine zipper protein ATHB-6-like [Abrus precatorius]	ATHB6_ARATH RecName: Full=Homeobox-leucine zipper protein ATHB-6; AltName: Full=HD-ZIP protein ATHB-6; AltName: Full=Homeodomain transcription factor ATHB-6;	A0A8B8M5G4_ABRPR SubName: Full=homeobox-leucine zipper protein ATHB-6-like {ECO:0000313|RefSeq:XP_027363901.1};	Transcription factor HEX, contains HOX and HALZ domains	GO:0005634,nucleus; GO:0003677,DNA binding; GO:0003700,DNA-binding transcription factor activity; GO:0000981,DNA-binding transcription factor activity, RNA polymerase II-specific; GO:0043565,sequence-specific DNA binding; GO:0000976,transcription cis-regulatory region binding; GO:0009738,abscisic acid-activated signaling pathway; GO:0009788,negative regulation of abscisic acid-activated signaling…	--	HB-other	TF	HB->HB-other
Cluster-10374.1	866	K09338 homeobox-leucine zipper protein | (RefSeq) homeobox-leucine zipper protein ATHB-6-like (A)	--	homeobox-leucine zipper protein ATHB-6-like [Abrus precatorius]	ATHB6_ARATH RecName: Full=Homeobox-leucine zipper protein ATHB-6; AltName: Full=HD-ZIP protein ATHB-6; AltName: Full=Homeodomain transcription factor ATHB-6;	A0A8B8M5G4_ABRPR SubName: Full=homeobox-leucine zipper protein ATHB-6-like {ECO:0000313|RefSeq:XP_027363901.1};	Transcription factor HEX, contains HOX and HALZ domains	GO:0005634,nucleus; GO:0003677,DNA binding; GO:0003700,DNA-binding transcription factor activity; GO:0000981,DNA-binding transcription factor activity, RNA polymerase II-specific; GO:0043565,sequence-specific DNA binding; GO:0000976,transcription cis-regulatory region binding; GO:0009738,abscisic acid-activated signaling pathway; GO:0009788,negative regulation of abscisic acid-activated signaling…	--	--	--	--
Cluster-10374.2	1914	K09338 homeobox-leucine zipper protein | (RefSeq) hypothetical protein (A)	--	hypothetical protein PHAVU_002G260700g [Phaseolus vulgaris]	ATHB6_ARATH RecName: Full=Homeobox-leucine zipper protein ATHB-6; AltName: Full=HD-ZIP protein ATHB-6; AltName: Full=Homeodomain transcription factor ATHB-6;	V7CQT8_PHAVU RecName: Full=Homeobox domain-containing protein {ECO:0000259|PROSITE:PS50071};	Transcription factor HEX, contains HOX and HALZ domains	GO:0005634,nucleus; GO:0003677,DNA binding; GO:0003700,DNA-binding transcription factor activity; GO:0000981,DNA-binding transcription factor activity, RNA polymerase II-specific; GO:0043565,sequence-specific DNA binding; GO:0000976,transcription cis-regulatory region binding; GO:0009738,abscisic acid-activated signaling pathway; GO:0009788,negative regulation of abscisic acid-activated signaling…	Homeodomain	HB-HD-ZIP	TF	HB->HB-HD-ZIP
Cluster-10374.3	1840	K09338 homeobox-leucine zipper protein | (RefSeq) homeobox-leucine zipper protein ATHB-6-like (A)	--	homeobox-leucine zipper protein ATHB-6-like [Abrus precatorius]	ATHB6_ARATH RecName: Full=Homeobox-leucine zipper protein ATHB-6; AltName: Full=HD-ZIP protein ATHB-6; AltName: Full=Homeodomain transcription factor ATHB-6;	A0A8B8M5G4_ABRPR SubName: Full=homeobox-leucine zipper protein ATHB-6-like {ECO:0000313|RefSeq:XP_027363901.1};	Transcription factor HEX, contains HOX and HALZ domains	GO:0005634,nucleus; GO:0003677,DNA binding; GO:0003700,DNA-binding transcription factor activity; GO:0000981,DNA-binding transcription factor activity, RNA polymerase II-specific; GO:0043565,sequence-specific DNA binding; GO:0000976,transcription cis-regulatory region binding; GO:0009738,abscisic acid-activated signaling pathway; GO:0009788,negative regulation of abscisic acid-activated signaling…	Homeobox associated leucine zipper	HB-HD-ZIP	TF	HB->HB-HD-ZIP
Cluster-10374.4	1902	K09338 homeobox-leucine zipper protein | (RefSeq) hypothetical protein (A)	--	hypothetical protein PHAVU_002G260700g [Phaseolus vulgaris]	ATHB6_ARATH RecName: Full=Homeobox-leucine zipper protein ATHB-6; AltName: Full=HD-ZIP protein ATHB-6; AltName: Full=Homeodomain transcription factor ATHB-6;	V7CQT8_PHAVU RecName: Full=Homeobox domain-containing protein {ECO:0000259|PROSITE:PS50071};	Transcription factor HEX, contains HOX and HALZ domains	GO:0005634,nucleus; GO:0003677,DNA binding; GO:0003700,DNA-binding transcription factor activity; GO:0000981,DNA-binding transcription factor activity, RNA polymerase II-specific; GO:0043565,sequence-specific DNA binding; GO:0000976,transcription cis-regulatory region binding; GO:0009738,abscisic acid-activated signaling pathway; GO:0009788,negative regulation of abscisic acid-activated signaling…	Homeodomain	HB-HD-ZIP	TF	HB->HB-HD-ZIP
[truncated: 102,496 more rows]

## Sheet: Table S4 
Table S4 Annotated statistical table
Database	Number of Genes	Percentage (%)
KEGG	60024	58.19
Nr	77698	75.32
SwissProt	56918	55.18
TrEMBL	77633	75.26
KOG	48784	47.29
GO	67948	65.87
Pfam	52232	50.64
[truncated: 2 more rows]

## Sheet: Table S5
Table S5. 9 feature genes screened by GBM ∩ RF
[truncated: 10 more rows]

[truncated: 3 more sheets: Table S6, Table S7 , Table S8]
